# Supplementary material for: Evolutionary relationships within the lamioid tribe Synandreae (Lamiaceae) based on multiple low-copy nuclear loci
Source: PeerJ. 2016 Jul 20;4:e2220. doi: 10.7717/peerj.2220 (PMC4958014; doi:10.7717/peerj.2220)
Supplement: Supplemental Information 1 [file peerj-04-2220-s001.fas]

>Scut_hirt_1
GGAGTTAAA-TGAA-TAATGAGTTTCTAGTTCCTATTTGATATCAAAGACCCG-AAAAAG
AG-AAGCAAAAGAGAAAC-TCAAAGC-T-------GGAAATAATTTGTTATTACCGT-AT
TAGCATCTGGAAGCTCTCTCACAGCATCATCAACGTTTGCAGCAGTTTCTTTTATCCGAG
AACAAACCGATGAATA---TTGTCTTATCTAAACTTAAAAAAAATTCATG-AACTTTATC
AAACTATCATGTCTATCAGATTTTTCCACTTC-AAT-TCAGC-AAA------AAGTGGAT
GAAGG-TTTGAAATTATATAAA-TAAC-T---------CTGTCTCAGCCATTAGATGTCA
ACT-CAAAAA-GAAACAAAATCAGGCACAATAGAT------AATTCAAAA-T-AATAATT
-TA-CTAAGACCA----GAAAAC--------CAAATATG-TGGA-GCAAAGGTATTCACC
AGTTTTGAAC-TTTCTTGTGCT-GTGGCCTC--AGGGATACAA-TTATG-AAGT-GGCTC
AACGT-GTTGACTTCC-AT-CTAA
>Scut_hirt_2
GGAGTTAAA-TGAA-TAATGAGTTTCTAGTTCCTATTTGATATCAAAGACCCG-AAAAAG
AG-AAGCAAAAGAGAAAC-TCAAAGC-T-------GGAAATAATTTGTTATTACCGT-AT
TAGCATCTGGAAGCTCTCTCACAGCATCATCAACGTTTGCAGCAGTTTCTTTTATCTGAG
AACAAACCGATGAATA---TTGTCTTATCTAAACTTAAAAAAAATTCATG-AACTTTATC
AAACTATCATGTCTATCAGATTTTTCCACTTC-AAT-TCAGC-AAA------AAGTGGAT
GAAGGTTTTGAAATTATATAAAATAAC-T---------CTGTCTCAGCCATTAGATGTCA
ACTTCAAAAA-GAAACAAAATCAGGCACAATAGAT------AATTCAAAA-TAAATAATT
-TA-CTAAGACCA----GAAAAC--------CAAATATG-TGGA-GCAAAGGTATTCACC
AGTTTTGAAC-TTTCTTGTGCT-GTGGCCTC--AGGGATACAA-TTATG-AAGT-GGCTC
AACGT-GTTGACTTCC-AT-CTAA
>Achy_rad_1
GGAGTTAAA-TAAA-TCATGAGT------TTCTTCTTG-ATGTTAAAGACCCT-AAAAGG
AG-AAGGGAAAGAGAAAC-TCAAAGC-TATCAAA-AAAACAGCTTGGTTATTACCGT-AT
TGGCATCTGGAAGCTCTCTCACAGCGTCGTCAACATTTGCAGCAGTTTCTTTTACCTGAG
AACGAACCAACCAATA---TTGTCTTATCCAAACTAAAG---TTTTCATT-AACTTTAAC
AGACTATTCCGTGTAGCA-A-----CCACTTC-------ACTTGAAAAGTA-AAATGGAC
TTAGA-TCTGAAATTGTATGAA-TAAAAT---------CTGTTCCAACCATCAGATGTCA
ACT-CAAA-T-GAAATGAAACCAAGAACAACAGAC------AATTCAAAA-T-AATAATT
-CA-CTAAGAACAGAG-GAAAAA---------AAGAATG-TAG-----AAGATAATCACC
AATTTTGCAC-TTTCTTCGGCT-GTGGCCTC--AGGGATACAG-TTATG-AAGC-GGCTC
TACAT-GTTCACTTCC-AT-CTAA
>Achy_rad_2
GGAGTTAAA-TAAA-TCATGAGT------TTCTTCTTG-ATGTTAAAGACCCT-AAAAGG
AG-AAGGGAAAGAGAAAC-TCAAAGC-TATCAAA-AAAACAGCTTGGTTATTACCGT-AT
TGGCATCTGGAAGCTCTCTCACAGCGTCGTCAACATTTGCAGCAGTTTCTTTTACCTGAG
AACGAACCAACCAATA---TTGTCTTATCCAAACTAAAG---TTTTCATT-AACTTTAAC
AGACTATTCCGTGTAGCA-A-----CCACTTC-------ACTTGAAAAGTA-AAATGGAC
TTAGA-TCTGAAATTGTATGAA-TAAAAT---------CTGTTCCAACCATCAGATGTCA
ACT-CAAA-T-GAAATGAAACCAAGAACAACAGAC------AATTCAAAA-T-AATAATT
-CA-CTAAGAACAGAG-GAAAAA---------AAGAATG-TAG-----AAGATAATCACC
AATTTTGCAC-TTTCTTCGGCT-GTGGCCTC--AGGGATACAG-TTATG-AAGC-GGCTC
TACAT-GTTCACTTCC-AT-CTAA
>Gomp_jav_1
GGAGTTAAA-TAAA-TCATGAGT------TTCTACTTT-ATGTCAAAGACCCC-AAACAG
AG-AAGGAAAAGAGAAAA-TCAAAGC-TATTAA--TAAACTACTTGGTTATTACCGT-AT
TGGCATCTGGAAGCTCTCTCACAGCGTCGTCAACGTTTGCAGCAGTTTCTTTTACCTGAA
AACGAACCAACCCATA---TCGTTTCATCCAAACTTAAA---TTTTCATT-AACCTTACC
AAACTATTCAGTGTATCG-ATTTATCCACTTT-------ACTTAAACAAT--AAATGGGC
TTAGA-TCCGAAAATGGATGAA-TAAAAT---------AAGTTTTAACCCTCCGATGTCC
ACT-CCAA-T-GAAATTTAACCAGGCATC-TAGAC------AATTAAAAA-A-AATTATT
-TG-TTTAAAAC-GAG-GAGAAA--------CAAAAATTTTAAA-ACAAAAATAATCACC
GG-ATTGGCC-TTTCCTTCGC--GGGGCCTC--GGGAATACAA-TTATG-AAAT-GGGTT
TTCAT-GTTCACTTTC-AT-CTAA
>Gomp_jav_2
GGAGTTAAA-TAAA-TCATGAGT------TTCTACTTT-ATGTCAAAGACCCC-AAACAG
AG-AAGGAAAAGAGAAAA-TCAAAGC-TATTAA--TAAACTACTTGGTTATTACCGT-AT
TGGCATCTGGATGCTCTCTCACAGCGTCGTCAACGTTTGCAGCAGTTTCTTTTACCTGAA
AACGAACCAACCAATA---TCGTTTCATCCAAACTTAAA---TTTTCATT-AACTTTACC
AAACTATTCAGTGTATCG-ATTTATCCACTTC-------ACTTAAACAAT--AAATGAGC
TTAGA-TCTGAAATTGTATGAA-TAAAAT---------ATGTTTTAACCATCAGATGTCA
ACT-CAAA-T-GAAATTAAACCAGGCATCATAGAC------AAATAAAAA-A-AATAATT
-AG-TTGAGAAC-GAG-GAGAAA--------CAAAAATATTAGA-GCAAAGATAATCACC
AGTATTGCAC-TTTCGTTCGCT-GTGGCCTC--GGGAATACAG-TTATG-AAGT-GGCTC
TACAT-GTTCACTTCC-AT-CTAA
>Bal_nig_1 
GGAATTAAACTAAA-TCATGAGC------TTCGACTTT-ATGTCAAAGACACT-AAAAAG
AG-AAGGAATAGAGAAAA-TCAAAGC-TATTAA--TAAACTACTTGGTTATTACCGT-AT
TGGCATCTGGAAGCTCTCTCGCAGCGTCGTCAACGTTTGCAGCAGTTTCTTTTACCTGAA
AACGAACCAACCAATA---CCGTTTCATCAAAACTTAAA---TTTTCATT-AACTTTATC
AAATTACTCAGCGTATCA-ATTCATCCACTGC-------ACTTAATCAAT--AATTGGAC
TTAGA-TCTGAAATTGTATGCA-T--------------ATGTTTCAACCATCAGATGTCA
ACT-CAAA-T-GAAATGAAACCAGGCATCATAGAC------AATTTAAAA-T-AATAAAT
-CA-TTAAGATT-GAG-GAGAAA--------TGAAATTATTAGA-GCAAAGATAATCACC
AGTACAGCAC-TTTCGTTCGCT-GTGGCCTC--GGGAATACAG-TTATG-AAGT-GGCTC
TACGT-GTTCACTTCC-AT-CTAA
>Bal_nig_2 
GGAATTAAACTAAA-TCATGAGC------TTCGACTTT-ATGTCAAAGACACT-AAAAAG
AG-AAGGAATAGAGAAAA-TCAAAGC-TATTAA--TAAACTACTTGGTTATTACCGT-AT
TGGCATCTGGAAGCTCTCTCACAGCGTCGTCAACGTTTGCAGCAGTTTCTTTTACCTGAA
AACGAACCAACCAATA---CCGTTTCATCAAAACTTAAA---TTTTCATT-AACTTTATC
AAATTACTCAGCGTATCA-ATTCATCCACTGC-------ACTTAATCAAT--AATTGGAC
TTAGA-TCTGAAATTGTATGCA-T--------------ATGTTTCAACCATCAGATGTCA
ACT-CAAA-T-GAAATGAAACCAGGCATCATAGAC------AATTTAAAA-T-AATAAAT
-CA-TTAAGATT-GAG-GAGAAA--------TGAAATTATTAGA-GCAAAGATAATCACC
AGTACAGCAC-TTTCGTTCGCT-GTGGCCTC--GGGAATACAG-TTATG-AAGT-GGCTC
TACGT-GTTCACTTCC-AT-CTAA
>Bal_pseu_1
GGAATTAAACTAAA-TCATGAGC------TTCTACTTT-ATGTCAAAGACCCT-AAAAAG
AG-AAGGAAAAGAGAAAA-TCAAAGG-TATTAA--TAAACTACTTGGTTATTACCGT-AT
TGGCATCTGGAAGCTCTCTCACAGCGTCGTCAACGTTTGCAGCAGTTTCTTTTACCTGAA
AACAAACCAAACAATA---CCGTTTCATCAAAACTTAAA---TTTTCATT-AACTTTATC
AAATTATTCAGCGTATCA-ATTCATCCACTGC-------AC-TAAACAAT--AGTTGGAC
TTAGA-TCTGAAATTGTATGAA-T--------------ATGTTTCAACCATCAGATGTCA
ACT-CAAA-T-GAAATGAAACCAGGCATCATAAAC------AATTTAAAA-T-AATAAAT
-CA-TTAAGATT-GAG-GAGAAA--------TGAGATTATTAGA-GCAAAGATAATCACC
AGTATTGCAC-TTTCGTTCGCT-GTGGCCTC--GGGAATACAG-TTATG-AAGT-GGTTC
TACGT-GTTCACTTCC-AT-CTAA
>Bal_pseu_2
GGAATTAAACTAAA-TCATGAGC------TTCTACTTT-ATGTCAAAGACCCT-AAAAAG
AG-AAGGAAAAGAGAAAA-TCAAAGG-TATTAA--TAAACTACTTGGTTATTACCGT-AT
TGGCATCTGGAAGCTCTCTCACAGCGTCGTCAACGTTTGCAGCAGTTTCTTTTACCTGAA
AACAAACCAAACAATA---CCGTTTCATCAAAACTTAAA---TTTTCATT-AACTTTATC
AAATTATTCAGCGTATCA-ATTCATCCACTGC-------AC-TAAACAAT--AGTTGGAC
TTAGA-TCTGAAATTGTATGAA-T--------------ATGTTTCAACCATCAGATGTCA
ACT-CAAA-T-GAAATGAAACCAGGCATCATAAAC------AATTTAAAA-T-AATAAAT
-CA-TTAAGATT-GAG-GAGAAA--------TGAGATTATTAGA-GCAAAGATAATCACC
AGTATTGCAC-TTTCGTTCGCT-GTGGCCTC--GGGAATACAG-TTATG-AAGT-GGTTC
TACGT-GTTCACTTCC-AT-CTAG
>Bet_mac_1 
GGAATTAAATTAAA---GTAAAT--------------------CAGAGACCC--AAACAA
-------------------TCAAAGG-TATTAA--TAAACCAC-TGGTTATTACCGT-AT
TGGCATCTGGAAGCTCTCTGACAGCGTCGTCAACGTTTGCAGCAGTTTCTTTTACCTGAA
AACAAACCAACCAATA---TTGTTTCATCAAAACTTAAA---TTTCCATC-AACTTTAGC
AAATTATTCAGTGTATCG-AGTCATCCATTGC-------AC---AACAAT--AAATGGAC
TTAGA-TCTGAAATTGTATGAA-TAGAGT---------ATGTTTCAACCATCAGATGTCA
ACT-CACA-T-GAAATTAAACCGGGCATCATAGGC------AATTTAAAA-T-AATTG-T
ACA-TTAATACT-GAG-GAGAAACGAAAATATCAGTCTATTAGA-GCAAAGATAATCACC
AGTACTGCAC-TTTCATTCGCT-GTGGCCTC--AGGAATACAG-TTATG-AAGT-AGCTC
TACAT-GTTCACTTCC-AT-CTAA
>Mar_perr_1
GGAATTAAACTAAA-TCATGAGC------TTCTACTTT-ATGTCAAAGACCCT-AAAAAG
AG-AAGGAAAAGAGAAAA-TCAAAGC-TATTAA--TAAACCACTTGGTTATTACCGT-AT
TGGCATCTGGAAGCTCTCTCACAGCGTCGTCAACATTTGCAGCAGTTTCTTTTACCTGGA
AAAGAACCAACCAATA---CCGTTTCATCAAAACTT------TTTTCATT-AACTTTATC
AAATTATTCAGCATATCA-ATTCGTCCACTGC-------ACTTAAACAAT--AATTGGAC
TTAGA-TCTGAAATTGTATGAA-T--------------ATGTTTCAACCATCAGATGTCA
ACT-CAAA-T-AAAATGAAACCAGGCCTC--AGAC------AATTTAAAA-T-AATAAAC
-TA-TTAAGATT-GAG-GAGAAA--------TAAAATTATTAGA-GCAAAGATAATCACC
AGTACTGCAC-TTTCGTTCGCT-GTGGCCTC--GGGAATACAA-TTATG-AAGT-GGCTC
TACGT-GTTCACTTCC-AT-CTAA
>Gal_pyr_1 
GGAG------------------C------TTCTACTTT-ATGTCAAAGACCCC-AAAAAG
AA-AAGGAAAGGAGAAAA-TCAAAGC-TATTAA--TAAACTAGTTGGTT-TTACCGT-AT
TGGCATCTGGAAGCTCTCTCACAGCATCGTCAACATTTGCAGCAGTTTCTTTTACCTGAA
AACGAACCAACCAATA---TTGTTTCATCCAAAA--------------------TTTA--
------------------------TCCACTTC-------ACTTAAACAAT--AAATGGAC
TTAGA-TCTGA--TAATCTGAAATTGTATGAATATAATATATTTCAACCATCAGATGTCA
ACT-CAAA-T-GAAATGAAACCCGGCATCATAAAC------AA-CTAAAAAT-AATAATC
-CA-TT--GA---GATTGAGGAGAAA-----CAAAAATATTAGA-GCAAAGATAATCACC
AATACTGCAC-TTTCGTTTGCT-GTGGCCTC--GGGAATGCAG-TTATG-AAGT-GGTTC
CACAT-GATCACTTCC-AT-C-AA
>Gal_pyr_2 
GGAG------------------C------TTCTACTTT-ATGTCAAAGACCCC-AAAAAG
AA-AAGGAAAGGAGAAAA-TCAAAGC-TATTAA--TAAACTAGTTGGTT-TTACCGT-AT
TGGCATCTGGAAGCTCTCTCACAGCATCGTCAACATTTGCAGCAGTTTCTTTTACCTGAA
AACGAACCAACCAATA---TTGTTTCATCCAAAA--------------------TTTA--
------------------------TCCACTTC-------ACTTAAACAAT--AAATGGAC
TTAGA-TCTGA--TAATCTGAAATTGTATGAATATAATATATTTCAACCATCAGATGTCA
ACT-CAAA-T-GAAATGAAACCCGGCATCATAAAC------AA-CTAAAAAT-AATAATC
-CA-TT--GA---GATTGAGGAGAAA-----CAAAAATATTAGA-GCAAAGATAATCACC
AATACTGCAC-TTTCGTTTGCT-GTGGCCTC--GGGAATGCAG-TTATG-AAGT-GGTTC
CAAAT-TATCACTTCC-AT-C-AA
>Gal_pyr_C 
GGAG------------------C------TTCTACTTT-ATGTCAAAGACCCC-AAAAAG
AA-AAGGAAAGGAGAAAA-TCAAAGC-TATTAA--TAAACTAGTTGGTT-TTACCGT-AT
TGGCATCTGGAAGCTCTCTCACAGCATCGTCAACATTTGCAGCAGTTTCTTTTACCTGAA
AACGAACCAACCAATA---TTGTTTCATCCAAAA--------------------TTTA--
------------------------TCCACTTC-------ACTTAAACAAT--AAATGGAC
TTAGA-TCTGA--TAATCTGAAATTGTATGAATATAATATATTTCAACCATCAGATGTCA
ACT-CAAA-T-GAAATGAAACCCGGCATCATAAAC------AA-CTAAAAAT-AATAATC
-CA-TT--GA---GATTGAGGAGAAA-----CAAAAATATTAGA-GCAAAGATAATCACC
AATACTGCAC-TTTCGTTTGCT-GTGGCCTC--GGGAATGCAG-TTATG-AAGT-GGTTC
CACAT-TATCACTTCC-AT-C-AA
>Acro_ifl_1
GGAATTAAA-TACAATCACGAGC------TTCTAATTT-ATGTAGAAGACCCC-AAAAAG
AG-AAGGAAAAGAGAAAA-TCAAAGC-TACTAA--TAAACTATTTGATTATTACCGC-AT
TGGCATCTGGAAGCTCTCTCACAGCGTCGTCAACGTTTGCAGCAGTTTCCTTTACCTGAA
AACGAACCAACCAATA---TTGTTTCATCCAAACTTAAATTT----CATC-AACTCAA--
------------------------------------------------------------
-----------------------------------------------------------A
----CAAAAT-G-AATGAAACCTGGTGTCATAGAA------AATTTTAAA-T-AATAATT
-CA-TTAAGAAT-GAG-GAGAGA--------CGATGATAGTAGAAGC-AAGATAATCACC
AGTACTGCAC-TTTCTTTTCCTGGGGGCCTC--GGGAATACAA-TTATG-AAGTGGGCTC
TACAT-GTTCACTTCC-CT-CTAA
>Leon_nep_1
GGAATTAAA-TACAATCGTGAGT------TTCTAATTT-ATGTAGAAGACCCC-AAAATG
AG-AAGGAAAAGAGAAAA-TCAAAGC-TACTAA--TAAACTATTTGATTATTACCGC-AT
TGGCATCTGGAAGCTCTCTCACAGCGTCGTCAACGTTTGCAGCAGTTTCTTTTACCTGAA
AACGAACCAACCAATA---ATGTTTCATACAAACTTAAATTTT---CATC-AACTT----
----------------------AAACC----------------AAAT-------------
------------------------------------------------------------
-----------G-AATGAAACCTGGCGTCATAGAC------AATTTTAAA-T-AATAATT
-CA-TTAAGAAT-GAG-GAGAGA--------CGATGATAGTAGA-GCAAAGATAATCACC
AGTACTGCAC-TTTCTTTCGCT-GTGGCCTC--AGGAATACAA-TTATG-AAGT-GGCTC
TACAT-GTTCACTTCC-AT-CTAA
>Leo_nep_B 
GGAATTAAA-TACAATCGTGAGT------TTCTAATTT-ATGTAGAAGACCCC-AAAATG
AG-AAGGAAAAGAGAAAA-TCAAAGC-TACTAA--TAAACTATTTGATTATTACCGC-AT
TGGCATCTGGAAGCTCTCTCACAGCGTCGTCAACGTTTGCAGCAGTTTCTTTTACCTGAA
AACGAACCAACCAATA---ATGTTTCATACAAACTTAAATTTT---CATC-AACTT----
----------------------AAACC----------------AAAT-------------
------------------------------------------------------------
-----------G-AATGAAACCTGGCGTCATAGAC------AATTTTAAA-T-AATAATT
-CA-TTAAGAAT-GAG-GAGAGA--------CGATGATAGTAGA-GCAAAGATAATCACC
AGTACTGCAC-TTTCTTTCGCT-GTGGCCTC--AGGAATACAA-TTATG-AAGT-GGCTC
TACAT-GTTCACTTCC-AT-CTAG
>Leu_infl_1
GGAATTAAA-TACAATCATGAGC------TTCTAATTT-ATGTAGAAGACCCC-AAAAAG
AG-AAGGAAAAGAGAAAA-TCAAAGC-TACTAA--TAAACTATTTGATTATTACCGC-AT
TGGCATCTAGAAGCTCTCTCACAGCATCGTCAACGTTTGCAGCTGTTTCCTTTACCTAAA
AACGAACCAACCAATA---TTGTTTCATCCTAACTTAAATTTT---CATC-AACTC----
----------------------AAACC----------------AAATGAT----------
------------------------------------------------------------
-----------G-AATGAAACCTGGCGTCATAGAC------AATTTTAAA-T-AATAATT
-CA-TCAAGAAT-GAG-GAGAGA--------CGATGATAGTAGA-GCAAAGATAATCACC
AGTACTGCAC-TTTCTTTCGCT-GTGGCCTC--GGGAATACAA-TTATG-AAGT-GGCTC
TACAT-GTTCACTTCC-AT-CTAA
>Leu_infl_2
GGAATTAAA-TACAATCATGAGC------TTCTAATTT-ATGTAGAAGACCCC-AAAAAG
AG-AAGGAAAAGAGAAAA-TCAAAGC-TACTAA--TAAACTATTTGATTATTACCGC-AT
TGGCATCTGGAAGCTCTCTCACAGCATCGTCAACGTTTGCAGCTGTTTCCTTTACCTGAA
AACGAACCAACCAATA---TTGTTTCATCCTAACTTAAATTTT---CATC-AACTC----
----------------------AAACC----------------AAATGAT----------
------------------------------------------------------------
-----------G-AATGAAACCTGGCGTCATAGAC------AATTTTAAA-T-AATAATT
-CA-TCAAGAAT-GAG-GAGAGA--------CGATGATAGTAGA-GCAAAGATAATCACC
AGTACTGCAC-TTTCTTTCGCT-GTGGCCTC--GGGAATACAA-TTATG-AAGT-GGCTC
TACAT-GTTCACTTCC-AT-CTAA
>Phlo_fru_1
GGAATTAAATTAAA-TTATGAGG------TTGTGCTTT-ATGTCAAAGACCCC-AGAAAG
AG-AAGGACAAGAGAAAA-TCAAAGC-TATTAA--TGAACTAC------ATTACCGT-AT
TGGCATCTGGAAGCTCTCTCACAGCATCGTCAACATTTACAGCAGTTTCTTTTACCTGAA
AATGGACCAACCAATA---TCTTTTGAACAAAACTTACAATGT---CACT-AACTTTAGC
AAATTTTTCAGTGTAACG-ATTTATTTATTGC-------ACTTAAAAAATATAAATGGAA
TTAAA-TCTGAAATTGTA-TGAA-TAAAAT--------ATGTTTC-------AGATGTCA
ACG-CAAA--TGAAATGAAACCATGCATCGTAGAA------AATTT-AT--T-AATAATT
-CAATTAAGAT--GAG-GATAGA--------GAAAAATATT-GA-GCAGAGATAATCACC
AGTACTGCGC-TTTCGTTCGCT-GTGGCCTC--AGGAATACAG-TTATG-AAGT-GGCTC
TACAT-GTTCACTTCC-AT-CTAA
>Phlo_fru_2
GGAATTAAATTAAA-TTATGAGG------TTGTGCTTT-ATGTCAAAGACCCC-AGAAAG
AG-AAGGACAAGAGAAAA-TCAAAGC-TATTAA--TGAACTAC------ATTACCGT-AT
TGGCATCTGGAAGCTCTCTCACAGCATCGTCAACATTTACAGCAGTTTCTTTTACCTGAA
AATGGACCAACCAATA---TCTTTTGAACAAAACTTACAATGT---CACT-AACTTTAGC
AAATTTTTCAGTGTAACG-ATTTATTTATTGC-------ACTTAAAAAATATAAATGGAA
TTAAA-TCTGAAATTGTA-TGAA-TAAAAT--------ATGTTTC-------AGATGTCA
ACG-CAAA--TGAAATGAAACCATGCATCGTAGAA------AATTT-AT--T-AATAATT
-CAATTAAGAT--GAG-GATAGA--------GAAAAATATT-GA-GCAGAGATAATCACC
AGTACTGCGC-TTTCGTTCGCT-GTGGCCTC--AGGAATACAG-TTATG-AAGT-GGCTC
TACAT-GTTCACTTCC-AT-CTAA
>Phlo_tub_1
GGAATTAAATTAAA-TTATGAGG------TTCTACTTT-ATGTCAAAGACCCC-AAAAAG
AG-AAGGAAAAGAGAAAA-TTAAAGC-TATTGA--TAAACTACTTGGTTATTACCGT-AT
TGGCATCTGGAAGCTCTCTCACAGCATCGTCAACGTTTGCAGCAGTTTCTTTTACCTGAA
AACAGACCAACCAATA---TCG-TTGATCAAAACTTACATTTTTTTCGTT-AACTTTAGC
AAATTATTCAGTGTAGCG-ATTTATCCACTGC-------ACTTGAAAAATA-AAAGGGAC
TTAAA-TCTGAAATTGTA-TGAA-TAAAAT--------ATGTTTCAACCATCAGATGTCA
ACT-CAAA--TGAAATGAAACCAGGCATCATAGAA------AATTTAATA-T-AATAATT
-CA-TTAAGATT-GAG-GAGAGA--------CAAAAATATTAGA-GCAAAGATAATCACC
AGTACTGCAC-TTTCATTCGCT-GTGGCCTC--CGGAATACAG-TTATG-AAGT-GGCTC
TACAT-GTTCACTTCC-AT-CTAA
>Phlo_tub_2
GGAATTAAATTAAA-TTATGAGG------TTCTACTTT-ATGTCAAAGACCCC-AAAAAG
AG-AATGAAAAGAGAAAA-TTAAAGC-TATTGA--TAAACTACTTGGTTATTACCGT-AT
TGGCATCTGGAAGCTCTCTCACAGCATCGTCAACGTTTGCAGCAGTTTCTTTTACCTGAA
AACAGACCAACCAATA---TCC-TTGATCAAAACTTACATTTTTTTCATT-AACTTTAGC
AAATTATTCAGTGTAGCG-ATTTATCCACTGC-------ACTTGAAAAATA-AAAGGGAC
TTAAA-TCTGAAATTGTA-TGAA-TAAAAT--------ATGTTTCAACCATCAGATGTCA
ACT-CAAA--TGAAATGAAACCAGGCGTCATAGAA------AATTTAATA-T-AATAATT
-CA-TTAAGATT-GAG-GAGAGA--------CAAAAATATTAGA-GCAAAGATAATCACC
AGTACTGCAC-TTTCATTCGCT-GTAGCCTC--CGGAATACAG-TTATG-AAGT-GGCTC
TACAT-GTTCACTTCC-AT-CTAA
>Phy_corr_1  
GGAGTTAAA-TAAA-TCATGAAT------TTCTACTTT-TTGTCAAAGATCCC-AAAAAG
AG-AAGGAAAA-TAAAAAATC-AAGTTTATTAA--TAAATTACTTAGTTATTACCGT-AT
TGGCATCTGGAAGCTCTCTCACAGCATCATCAATGTTTGCAGCAGTTTCTTTTACCTGAA
CAGAAACCAATCAATG---TTGTTTCATCCAAA---AAAATAT---CA----ACTTTACA
AATCTATTCACTGTATCA-ATTTATGATTTTCCACTATCACATAAACAAT--AATTGGAA
CTATA-TCTCAATAATTGGTGAC-TAAAA---------TTATTTCAACCATCAGTT----
----CAAAT-TGAAATAAAATCATGCATCATAGAC------AA-TTAAAA-T-GATAATC
-CA-TTATGATT-GT--GAAAAA--------CCAATATTTTAGA-G-AAAGATGATTACC
AGTATTGCAC-TTTCATTTGCT-GTTGCCTC--GGGGATACAA-TTATG-AAGT-GGCTC
TACAT-GTTCACTTCC-AT-CTAA
>Phy_corr_2 
GGAGTTAAA-TAAA-TCATGAAT------TTCTACTTT-TTGTCAAAGATCCC-AAAAAG
AG-AAGGAAAA-TAAAAAATC-AAGTTTATTAA--TAAATTACTTAGTTATTACCGT-AT
TGGCATCTGGAAGCTCTCTCACAGCATCATCAATGTTTGCAGCAGTTTCTTTTACCTGAA
CAGAAACCAATCAATG---TTGTTTCATCCAAA---AAAATAT---CA----ACTTTACA
AATCTATTCACTGTATCA-ATTTATGATTTTCCACTATCACATAAACAAT--AATTGGAA
CTACA-TCTCAATAATTGGTGAC-TAAAA---------TTATTTCAACCATCAGTT----
----CGAAT-TGAAATAAAATCATGCATCATAAAC------AA-TTAAAA-T-GATAATC
-CA-TTATGATT-GT--GAAAAA--------CCAATATTTTAGA-G-AAAGATGATTACC
AGTATTGCACTTTTCATTTGCT-GTTGCCCCCGGGGGATACAAATTATGAAAGT-GGCTC
TACATGGTTCACTTCC-ATTCTAA
>Phy_corr_3  
GGAGTTAAA-TAAA-TCATGAAT------TTCTACTTT-TTGTCAAAGATCCC-AAAAAG
AG-AAGGAAAA-TAAAAAATC-AAGTTTATTAA--TAAATTACTTAGTTATTACCGT-AT
TGGCATCTGGAAGCTCTCTCACAGCATCATCAATGTTTGCAGCAGTTTCTTTTACCTGAA
CAGAAACCAATCAATG---TTGTTTCATCCAAA---AAAATAT---CA----GCTTTACA
AATCTATTCACTGTATCA-ATTTATGATTTTCCACTATCACATAAACAAT--AATTGGAA
CTACA-TCTCAATAATTGGTGAC-TAAAA---------TTATTTCAACCATCAGTT----
----CGAAT-TGAAATAAAATCATGCATCATAGAC------AA-TTAAAA-T-GATAATC
-CA-TTATGATT-GT--GAAAAA--------CCAATATTTTAGA-G-AAAGATGATTACC
AGTATTGCAC-TTTCATTTGCT-GTTGCCTC--GGGGATACAA-TTATG-AAGT-GGCTC
TACAT-GTTCACTTCC-AT-CTAA
>Phy_god_1   
GGAGTTAAA-TAAA-TCATGAAT------ATCTACTTT-ACGTCAAAGATCCC-AAAAA-
AG-AAGGAAAA-TAAAAAATC-AAGTTTATTAA--TAAATTACTTAG-TATTACCGT-AT
TGGCATCTGGAAGCTCTCTCACAGCATCATCAATGTTTGCAGCAGTTTCTTTTACCTGAA
CAGAAACCAATCAATGTACTTGTTTCATCCAAAA--AAAATAT---CA----ACTTTACA
AATCTATTCAGTGTATCA-ATTTATGATTTTCCACCATCACTTAAACAAT--AACTGGAA
CTACA-TCTCAATAATTGGTGAC-TAAAA---------TTATTTCAACCATCAGTT----
----CGAAT-TGAAATAAAATCATGCATCATAGAC------AA-TTAAAA-T-GATAATC
-CA-TTATGATT-GT--GAAAAA--------CCAATATATTAGA-G-AAAGATGATTACC
AGTATTGCAC-TTTCATTTGCT-GTTGCCTC--GGGGATACAA-TTATG-AAGT-GGCTC
TACAT-GTTCACTTCC-AT-CTAA
>Phy_god_2   
GGAGTTAAA-TAAA-TCATGAAT------ATCTACTTT-ACGTCAAAGATCCCAAAAAAG
AG-AAGGAAAA-TAAAAAATC-AAGTTTATTAA--TAAATTACTTAGTTATTACCGT-AT
TGGCATCTGGAAGCTCTCTCACAGCATCATCAATGTTTGCAGCAGTTTCTTTTACCTGAA
CAGAAACCAATCAATGTACTTGTTTCATCCAAAA--AAAATAT---CA----ACTTTACA
AATCTATTCAGTGTATCA-ATTTATGATTTTCCACCATCACTTAAACAAT--AACTGGAA
CTACA-TCTCAATAATTGGTGAC-TAAAA---------TTATTTCAACCATCAGTT----
----CGAAT-TGAAATAAAATCATGCATCATAGAC------AA-TTAAAA-T-GATAATC
-CA-TTATGATT-GT--GAAAAA--------CCAATATATTAGA-G-AAAGATGATTACC
AGTATTGCAC-TTTCGTTTGCT-GTTGCCTC--GGGGATACAA-TTATG-AAGT-GGCTC
TACAT-GTTCACTTCC-AT-CTAA
>Phy_god_3  
GGAGTTAAA-TAAA-TCATGAAT------ATCTACTTT-ACGTCAAAGATCCCAAAAAAG
AG-AAGGAAAA-TAAAAAATC-AAGTTTATTAA--TAAATTACTTAGTTATTACCGT-AT
TGGCATCTGGAAGCTCTCTCACAGCATCATCAATGTTTGCAGCAGTTTCTTTTACCTGAA
CAGAAACCAATCAATGTACTTGTTTCATCCAAAA--AAAATAT---CA----ACTTTACA
AATCTATTCAGTGTATCA-ATTTATGATTTTCCACCATCACTTAAACAAT--AACTGGAA
CTACA-TCTCAATAATTGGTGAC-TAAAA---------CTATTTCAACCATCAGTT----
----CGAAT-TGAAATAAAATCATGCATCATAGAC------AA-TTAAAA-T-AATAATC
-CA-TTATGATT-GT--GAAAAA--------CCAATATATTAGA-G-AAAGAAGATTACC
AGTATTGCAC-TTTCATTTGCT-GTTGCCTC--GGGGATACAA-TTATG-AAGT-GGCTC
TACAT-GTTCACTTCC-AT-CTAA
>Phy_lep_1   
GGAGTTAAA-TAAA-TCATGAAT------TTCTACTTT-ATGTCAAAGATCCC-AAAAAG
AG-AAGGAAAA-TAAAAAATC-AAGTTTATTAA--CTAATTACTTAGTTATTACCGT-AT
TGGCATCTGGAAGCTCTCTCACAGCATCATCAATGTTTGCAGCAGTTTCTTTTACCTGAA
CAGAAACCAATCAATG---TTGTTTCATCCAAA---AAAATAT---CA----ACTTTACA
AATCTATTCTGTGTATCA-ATTTATGATTTTCCACTATCACTTGAACAAT--AATTGGAA
CTACA-TCTCAATAATTGGTGAC-TAAAA---------TTATTTCAACCATCAGTT----
----CGAAT-TGAAATAAAATCATGCATCATAGAC------AA-TTAAAA-T-GATAATC
-CA-TTATGATT-GT--GAAAAA--------CCAATATATTAGA-G-AAAGAAGATTACC
AGTATTGCAC-TTTCATTTGCT-GTTGCCTC--GGGGATACAA-TTATG-AAGT-GGCTC
TACAT-GTTCACTTCC-AT-CTAA
>Phy_lep_2   
GGAGTTAAA-TAAA-TCATGAAT------TTCTACTTT-ATGTCAAAGACCCC-AAAAAG
AG-AAGGAAAA-TAAAAAATC-AAGTTTATTAA--TTAATTACTTAGTTATTACCGT-AT
TGGCGTCTGGAAGCTCTCTCACAGCATCATCAATGTTTGCAGCAGTTTCTTTTACCTGAA
CACAAACCAATCAATG---TTGTTTCATCCAA----AAAATAT---CA----ACTTTACA
AATCTATTCAGTGTATCA-ATTAATGATTTTCCACTATCACTTAAACAAT--AATTGGAA
CTAGA-TCTCAATACTTGGTGAC--AAA----------TTATTTCAACCATCAGTT----
----CGAAT-TGAAATAAAATCATGCATCATAGAC------AA-TTAAAA-T-GATAATC
-CA-TTATGATT-GT--GAAAAA--------CCAATATATTAGA-G-AAAGATGATTACC
AGTATTGCAC-TTTCATTTGCT-GTTGCCTC--GGGGATACAA-TTATG-AAGT-GGCTC
TACAT-GTTCACTTCC-AT-CTAG
>Phy_long_1 
GGAGTTAAA-TAAA-TCATGAAT------TTCTACTTT-ATGTCAAAGATCCCAAAAAAG
AG-AAGGAAAA-TAAAAAATC-AAGTTTATTAA--TAAATTACTAAGTTATTACCGT-AT
TGGCATCTGGAAGCTCTCTCACAGCATCATCAATGTTTGCAGCAGTTTCTTTTACCTGAA
CAGAAACCAATCAATGTACTTGTTTCATCCAAA---AAAATAT---CA----ACTTTACA
AATCTATTCAGTGTATCA-ATTTATGATTTTCCACTATCACTTGAACAAT--AACTGGAA
CTACA-TCTCAATAATTGGTGAC-TAAAA---------TTATTTCAACCATCAGTT----
----CGAAT-TGAAATAAAATCATGCATCATAGAC------AA-TTAAAA-T-GATAATC
-CA-TTATGATT-GT--GAAAAA--------CCAATATATTAGA-G-AAAGATGATTACC
AGTATTGCAC-TTTCATTTGCT-ATTGCCTC--GGGGATACAA-TTATG-AAGT-GGCTC
TACAT-GTTCACTTCC-AT-CTAA
>Phy_long_2  
GGAGTTAAA-TAAA-TCATGAAT------TTCTACTTT-ATGTCAAAGACCCC-AAAAAG
AG-AAGGAAAAATAAAAAATC-AAGTTTATTAA--TTAATTACTTAGTTATTACCGT-AT
TGGCGTCTGGAAGCTCTCTCACAGCATCATCAATGTTTGCAGCAGTTTCTTTTACCTGAA
CACAAACCAATCAATG---TTGTTTCATCCAA----AAAATAT---CA----ACTTTACA
AATCTATTCAGTGTATCA-ATTAATGATTTTCCACTATCACTTAAACAAT--AATTGGAA
CTAGA-TCTCAATACTTGGTGAC--AAA----------TTATTTCAACCATCAGTT----
----CGAAT-TGAAATAAAATCATGCATCATAGAC------AA-TTAAAA-T-GATAATC
-CA-TTATGATT-GT--GAAAAA--------CCAATATATTAGA-G-AAAGATGATTACC
AGTATTGCAC-TTTCATTTGCT-GTTGCCTC--GGGGATACAA-TTATG-AAGT-GGCTC
TACAT-GTTCACTTCC-AT-CTAA
>Phy_parv_1  
GGAGTTAAA-TAAA-TCATGAAT------TTCTACTAT-ATGTCAAAGATCCC-AAAAAG
AG-AAGGAAAA-TAAAAA-TC-AAGTTTATTAA--TTAATTACTTAGTTATTACCGT-AT
TGGCATCTGGAAGCTCTCTCACAGCATCATCAATGTTTGCAGCAGTTTCTTTTACCTGAA
CAGAAACCAATCAATG---TTGTTTCATCCAAA---AAAATAT---CA----ACTTTACA
AATCTATTCAGTGTATCA-ATTTATGATTTTCCACTATCACTTAAACAAT--AATTGGAA
CTACA-TCTCAATAATTGGTGAC-TAAAA---------TTATTTCAACCATCAGTT----
----CGAAT-TGAAATAAAATCATGCATCATAGAC------AA-TTAAAA-T-GATAATC
-CA-TTATGATT-GT--GAAAAA--------CCAATATATTAGA-G-AAAGATGATTACC
AGTATTGCAC-TTTCATTTGCT-GTTGCCTC--GGGGATACAA-TTATG-AAGT-GGCTC
TACAT-GTTCACTTCC-AT-CTAA
>Phy_parv_2  
GGAGTTAAA-TAAA-TCATGAAT------TTCTACTTT-ATATCAAAGATCCC-AAAAAG
AG-AAGGAAAA-TAAAAAATC-AAGTTTATTAA--CTAATTACTTAGTTATTACCGT-AT
TGGCATCTGGAAGCTCTCTCACAGCATCATCAATGTTTGCAGCAGTTTCTTTTACCTGAA
CAGAAACCAATCAATG---TTGTTTCATCCAAA---AAAATAT---CA----ACTTTACA
AATCTATTCAGTGTATCA-ATTTATGATTTTCCACTATCACTTAAACAAT--AATTGGAA
CTACA-TCTCAATAATTGGTGAC-TAAAA---------TTATTTCAACCATCAGTT----
----CGAAT-TGAAATAAAATCATGCATCATAGAC------AA-TTAAAA-T-GATAATC
-CA-TTATGATT-GT--GAAAAA--------CCAATATATTAGA-G-AAAGATGATTACC
AGTATTGCAC-TTTCATTTGCT-GTTGCCTC--GGGGATACAA-TTATG-AAGT-GGCTC
TACAT-GTTCACTTCC-AT-CTAA
>Phy_pul_1   
GAAGTTAAA-TAAA-TCATGAAT------TTCTACTTT-ATGTCAAAGATCCC-AAAAAG
AG-AAGGAAAA-TAAAAAATC-AAGTTTATTAA--TAAATTACTTAGTTATTACCGT-AT
TGGCATCTGGAAGCTCTCTCACAGCATCATCAATGTTTGCAGCAGTTTCTTTTACCTGAA
CAGAAACCAATCAATG---TTGTTTCATCCAAA---AAAGTAT---CA----ACTTTACA
AATCTATTCAGTGTATCA-ATTTATGATTTTCCACTATCACTTAAACAAT--AATTGGAA
CTACA-TCTCAATAATTGGTGAC-TAAAA---------TTATTTCAACCATCAGTT----
----CGAAT-TGAAATAAAATCATGCATCATGGAC------AA-TTAAAA-T-GATAATC
-CA-TTATGATT-GT--GAAAAA--------CCAATATATTAGA-G-AAAGATGATTACC
AGTATTGCAC-TTTCATTTGCT-GTTGCCCC--GGGGATACAA-TTATG-AAGT-GGCTC
TACAT-GTTCACTTCC-AT-CTAA
>Phy_pul_2  
GAAGTTAAA-TAAA-TCATGAAT------TTCTACTTT-ATGTCAAAGATCCC-AAAAAG
AGGA-GGAAAA-TAAAAAATC-AAGTTTATTAA--TAAATTACTTAGTTATTACCGT-AT
TGGCATCTGGAAGCTCTCTCACAGCATCATCAATGTTTGCAGCAGTTTCTTTTACCTGAA
CAGAAACCAATCAATG---TTGTTTCATCCAAA---AAAGTAT---CA----ACTTTACA
AATCTATTCAGTGTATCA-ATTTATGATTTTCCGCTATCACTTAAACAAT--AATTGGAA
CTACA-TCTCAATAATTGGTGAC-TAGAA---------TTATTTCAACCATCAGTT----
----CGAAT-TGAAATAAAATCATGCATCATGGAC------AA-TTAAAA-T-GATAATC
-CA-TTATGATT-GT--GAAAAA--------CCAATATATTAGA-G-AAAGATGATTACC
AGTATTGCAC-TTTCATTTGCT-GTTGCCTC--GGGGATACAA-TTATG-AAGT-GGCTC
TACAT-GTTCACTTCC-AT-CTGA
>Phy_purp_1  
GGAGTAAAA-TAAA-TCATGAAT------TTCTACTTT-ATGTCAAAGATCCC-AAAAAG
AG-AAGGAAAA-TAAAAAATC-AAGCTTATTAA--TTAATTACTTAGTTATTCCCGT-AT
TGGCATCTGGAAGCTCTCTCACAGCATCATCAATGTTTGCAGCAGTTTTTTTTACCTGAA
CAGAAACCAATCAATG---TCGTTTCATCCAAA---AAAATAT---CA----ACTTTACA
AATCTATTCTGTGTATCA-ATTTATGATTTTCCACTATCACTTGAACAAT--AATTGGAA
CTACA-TCTCAATAATTGGTGAC-TAAAA---------TTATTTCAACCATCAGTT----
----CGAAT-TGAAATAAAATCATGCATCATAGAC------AA-TTAAAA-T-GATAATC
-CA-TTATGATC-GT--GAAAAA--------CCAATATATTAGA-G-AAAGACGATTACC
AGTATTGCAC-TTTCATTTGCT-GTTGCCTC--GGGGATACAA-TTATG-AAGT-GGCTC
TACAT-GTTCACTTCC-AT-CTAA
>Phy_purp_2  
GGAGTTAAA-TAAA-TCATGAAT------TTCTACTTT-ATGTCAAAGATCCC-AAAAAG
AG-AAGGAAAA-TAAAAAATC-AAGCTTATTAA--TTAATTACTTAGTTATTACCGT-AT
TGGCATCTGGAAGCTCTCTCACAGCATCATCAATGTTTGCAGCAGTTTCTTTTACCTGAA
CAGAAACCAATCAATG---TTGTTTCATCCAAA---AAAATAT---CA----ACTTTACA
AATCTATTCTGTGTATCA-ATTTATGATTTTCCACTATCACTTGAACAAT--AATTGGAA
CTACA-TCTCAATAATTGGTGAC-TAAAA---------TTATTTCAACCATCAGTT----
----CGAAT-TGAAATAAAATCATGCATCATAGAC------AA-TTAAAA-T-GATAATC
-CA-TTATGATT-GT--GAAAAA--------CCAATATATTAGA-G-AAAGACGATTACC
AGTATTGCAC-TTTCATTTGCT-GTTGCCTC--GGGGATACAA-TTATG-AAGT-GGCTC
TACAT-GTTCACTTCC-AT-CTAA
>Phy_ang_1   
GAAGTTAAA-TAAA-TCATGAAT------TTCTACTTT-ATGTCAAAGATCCC-AAAAAG
AG-AAGGAAAA-TAAAAAATC-AAGTTTATTAA--TAAATTACTTAGTTATTACCGT-AT
TGGCATCTGGAAGCTCTCTCACAGCATCATCAATGTTTGCAGCAGTTTCTTTTACCTGAA
CAGAAACCAATCAATG---TTGTTTCATCCAAA---AAAGTAT---CA----ACTTTACA
AATCTATTCAGTGTATCA-ATTTATGATTTTCCACTATCACTTAAACAAT--AATTGGAA
CTACA-TCTCAATAATTGGTGAC-TAAAA---------TTATTTCAACCATCAGTT----
----CGAAC-TGAAATAAAATCATGCATCATAGAC------AA-TTAAAA-T-GATAATC
-CA-TTATGATT-GT--GAAAAA--------CCAATATATTAGA-G-AAAGATGGTTACC
AGTATTGCAC-TTTCATTTGCT-GTTGCCTC--GGGGATACAA-TTATG-AAGT-GGCTC
TACAT-GTTCACTTCC-AT-CTAA
>Phy_ang_2  
GAAGTTAAA-TAAA-TCATGAAT------TTCTACTTT-ATGTCAAAGATCCC-AAAAAG
AG-AAGGAAAA-TAAAAAATC-AAGTTTATTAA--TAAATTACTTAGTTATTACCGT-AT
TGGCATCTGGAAGCTCTCTCACAGCATCATCAATGTTTGCAGCAGTTTCTTTTACCTGAA
CAGAAACCAATCAATG---TTGTTTCATCCAAA---AAAGTAT---CA----ACTTTACA
AATCTATTCAGTGTATCA-ATTTATGATTTTCCACTATCACTTAAACAAT--AATTGGAA
CTACA-TCTCAATAATTGGTGAC-TAAAA---------TTATTTCAACCATCAGTT----
----CGAAT-TGAAATAAAATCATGCATCATAGAC------AA-TTAAAA-T-GATAATC
-CA-TTATGATT-GT--GAAAAA--------CCAATATATTAGA-G-AAAGATGATTACC
AGTATTGCAC-TTTCATTTGCT-GTTGCCTC--GGGGATACAA-TTATG-AAGT-GGCTC
TACAT-GTTCACTTCC-AT-CTAG
>Phy_ang_3   
GAAGTTAAA-TAAA-TCATGAAT------TTCTACTTT-ATGTCAAAGATCCC-AAAAAG
AG-AAGGAAAA-TAAAAAATC-AAGTTTATTAA--TAAATTACTTAGTTATTACCGT-AT
TGGCATCTGGAAGCTCTCTCACAGCATCATCAATGTTTGCAGCAGTTTCTTTTACCTGAA
CAGAAACCAATCAATG---TTGTTTCATCCAAA---AAAGTAT---CA----ACTTTACA
AATCTATTCAGTGTATCA-ATTTATGATTTTCCACTATCACTTAAACAAT--AATTGGAA
CTACA-TCTCAATAATTGGTGAC-TAAAA---------TTATTTCAACCATCAGTT----
----CGAAT-TGAAATAAAATCATGCATCATAGAC------AA-TTAAAA-T-GATAATC
-CA-TTATGATT-GT--GAAAAA--------CCAATATATTAGA-G-AAAGATGATTACC
AGTATTGCAC-TTTCATTTGCT-GTTGCCTC--GGGGATACAA-TTATG-AAGT-GGCTC
TACAT-GTTCACTTCC-AT-CTAA
>Phy_dig_1   
----------------------------------------------AGATCCC-AAAAAG
AG-AAGGAAAA-TAAAAAATC-AAGTTTATTAA--TTAATTACTTAGTTATTACCGT-AT
TGGCATCTGGAAGCTCTCTCACAGCATCATCAATGTTTGCAGCAGTTTCTTTTACCTGAA
CAGAAACCAATCAATG---TTGTTTCATCCAAA---AAAATAT---CA----ACTTTACA
AATCTATTCAGTGTATCA-ATTTATGATTTTCCACTATCACTTAAACAAT--AATTGGAA
CTACA-TCTCAATAATTGGTGAC-TAAAA---------TTATTTCAACCATCAGTT----
----CGAAT-TGAAATAAAATCATGCATCATAGAC------AA-TTAAAA-T-GATAATC
-CA-TTATGATT-GT--GAAAAA--------CCAATATATTAGA-G-AAAGATGATTACC
AGTATTGCAC-TTTCATTTGCT-GTTGCCTC--GGGGATACAA-TTATG-AAGT-GGCTC
TACAT-GTTCACTTCC-AT-CTAG
>Phy_leding_1
GGAGTTAAA-TAAA-TCATGAAT------TTCTACTTT-ATGTCAAAGATCCC-AAAAAG
AG-ACGGAAAA-TAAAAAATC-AAGTTTATTAA--TAAATTACTTAGTTATTACCGT-AT
TGGCATCTGGAAGCTCTCTCACAGCATCATCGATGTTTGCAGCAGTTTCTTTTACCTGAA
CAGAAACCAATCAATG---TTGTTTCATCCAAA---AAAATAT---CA----ACTTTACA
AATCTATTCAGTGTATCA-ATTTATGATTTTCCACTATCACTTAAACAAT--AATTGGAA
CTACA-TCTCAATAATTGGTGAC-TAAAA---------TTATTTCAACCATCAGTT----
----CGAAT-TGAAATAAAATCATGCATCATAGAC------AA-TTAAAA-T-GATAATC
-CATTTATGATT-GT--GAAAAA--------CCAATATATTAGA-G-AAAGATGATTACC
AGTATTGCGC-TTTCATTTGCT-GTTGCCTC--GGGGATACAA-TTATG-AAGT-GGCTC
TACAT-GTTCACTTCC-AT-CTAA
>Phy_leding_2
GGAGTTAAA-TAAA-TCATGAAT------TTCTACTTT-ATGTCAAAGATCCC-AAAAAG
AG-ACGGAAAA-TAAAAAATC-AAGTTTATTAA--TAAATTACTTAGTTATTACCGT-AT
TGGCATCTGGAAGCTCTCTCACAGCATCATCGATGTTTGCAGCAGTTTCTTTTACCTGAA
CAGAAACCAATCAATG---TTGTTTCATCCAAA---AAAATAT---CA----ACTTTACA
AATCTATTCAGTGTATCA-ATTTATGATTTTCCACTATCACTTAAACAAT--AATTGGAA
CTACA-TCTCAATAATTGGTGAC-TAAAA---------TTATTTCAACCATCAGTT----
----CGAAT-TGAAATAAAATCATGCATCATAGAC------AA-TTAAAA-T-GATAATC
-CATTTATGATT-GT--GAAAAA--------CCAATATATTAGA-G-AAAGATGATTACC
AGTATTGCAC-TTTCATTTGCT-GTTGCCTC--GGGGGTACAA-TTATG-AAGT-GGCTC
TACAT-GTTCACTTCC-AT-CTAA
>Phy_virg_1  
GGAGTTAAA-TAAA-TCATGAAT------TTCTACTTT-ATGTCAAAGATCCC-AAAAAG
AG-AAGGAAAA-TAAAAAATC-AAGTTTATTAA--TTAATTACTTAGTTATTACCGT-AT
TGGCATCTGGAAGCTCTCTCACAGCATCATCAATGTTTGCAGCAGTTTCTTTTACCTGAA
CAGAAACCAATCAATG---TTGTTTCATCCAAA---AAAATAT---CA----ACTTTACA
AATCTATTCAGTGTATCA-ATTTATGATTTTCCACTATCACTTGAACAAT--AATTGGAA
CTACA-TCTCAAAAATTGGTGAC-TAAAA---------TTAATTCAACCATCAGTT----
----CGAAT-TGAAATAAAATCATGCATCATAGAC------AA-TTAAAA-T-GATAATC
-CA-TTATGATT-GT--GAAAAA--------CCAATATATTAGA-G-AAAGATGATTACC
AGTATTGCAC-TTTCATTTGCT-GTTGCCTC--GGGGATACAA-TTATG-AAGT-GGCTC
TACAT-GTTCACTTCC-AT-CTAA
>Phy_virg_2 
GGAGTTAAA-TAAA-TCATGAAT------TTCTACTTT-ATGTCAAAGATCCC-AAAAAG
AG-AAGGAAAA-TAAAAAATC-AAGTTTATTAA--TTAATTACTTAGTTATTACCGT-AT
TGGCATCTGGAAGCTCTCTCACAGCATCATCAATGTTTGCAGCAGTTTCTTTTACCTGAA
CAGAAAACAATCAATG---TTGTTTCATCCAAA---AAAATAT---CA----ACTTTACA
AATCTATTCAGTGTATCA-ATTTATGATTTCCCACTATCACTTGAACAAT--AATTGGAA
CTACA-TCTCAAAAATTGGTGAC-TAAAA---------TTAATTCAACCATCAGTT----
----CGAAT-TGAAATAAAATCATGCATCATAGAC------AA-TTAAAA-T-GATAATC
-CA-TTATGATT-GT--GAAAAA--------CCAATATATTAGA-G-AAAGATGATTACC
AGTATTGCAC-TTTCATTTGCT-GTTGCCTC--GGGGATACAA-TTATG-AAGT-GGCTC
TACAT-GTTCACTTTC-AT-CTAA
>Stach_bull
------------------------------------------------------CAAAAG
AG-AAG-AAAAGAGAAAAATCAAAGC-TATTAAAATAAACTACTTGGTTATTACCGT-AT
TGGTATCTGGAAGCTCTCTAACAGCGTCGTCAACATTTGCAGCAGTTTCTTTTACCTGAA
AATGAACCAACCGATA---TTGTTTCGTCCGAACTTAAATTTT---CATT-AACTATAGG
AAATT-TTCAGTGCATAA-A-----------------------------------TGGAC
TTAGA-TCTAAAATGGT-ATGAAATAAAAC--------ATGTTTCAACCATCAGATGTCA
ACT-CAAAT--GAAATGAAACCAGGCATCTTAGAC------AATTTAAAAAT-AATTATT
-CA-ATAAGGAT-----GAGGAGAAG-----CGAAAATAATAGA-GCAAAGATAATCACC
AGTATTGCAC-TTTCGTTCGCT-GTTGCCTC--AGGGATACAG-TTATG-AAGT-GGCTC
TACAT-GTTCACTTCC-AT-CTAG
>Phyll_kaal_2 
------------------------------------------------------AAAAAG
AG-AAG-AAAAGAGAAAAATCAAAGC-TATTAAAATAAACTACTTGGTTATTACCGT-AT
TGGCATCTGGAAGCTCTCTAACAGCGTCGTCAACATTTGCAGCAGTTTCTTTTACCTGAA
AATGAACCAACCGATA---TTGTTTCGTCCAAACTTAAATTTT---CATT-AACTATAGG
AAATT-TTCAGTGCATAA-A-----------------------------------TGGAC
TTAGA-TCTAAAATGGT-ATGAAATAAAAC--------ATGTTTCAACCATCAGATGTCA
ACT-CAAAT--GAAATGAAACCAGGCATCTTAGAC------AATTTAAAAAT-AATTATT
-CA-ATAAGGAT-----GAGGAGAAG-----CGAAAATAATAGA-GCAAAGATAATCACC
AGTATTGCAC-TTTCGTTCGCT-GTTGCCTC--AGGGATACAG-TTATG-AAGT-GGCTC
TACAT-GTTCACTTCC-AT-CTAG
>Phyll_kaal_1
------------------------------------------------------AAAAAG
AG-AAG-AAAAGAGAAAAATCAAAGC-TATTAAAATAAACTACTCGGTTATTACCGT-AT
TGGCATCTGGAAGCTCTCTAACAGCGTCGTCAACGTTTGCAGCAGTTTCTTTTACCTGAA
AATGAACCAACCGATA---TTGTTTCATCCAAACTTAAATTTT---CATTTAACTGTATC
AAATT-TTCAGTGTATAA-A-----------------------------------TGGAC
TTAGA-TCTAAAATTGT-ATGAAATAAAAC--------ATGTTTCAACCATCAGATGTCA
AAT-CAAAT--GAAATGAAACCAGGCATCGTAGAC------AATTTAAAAAT-TATTATT
-CA-ATAAGGAT-----GAGGAGAAG-----CGAAAATAATAGA-GCAAAGATAATCACC
AGTATTGCAC-TTTCGTTCGCT-GTTGCCTC--AGGGATACAG-TTATG-AAGT-GGCTC
TACAT-GTTCACTTCC-AT-CTAA
>Sta_cham_1 
------------------------------------------------------AAAAAG
AG-AAG-AAAAGAGAAAAATCAAAGC-TATTAAAATAAACTACTTGGTTATTACCGT-AT
TGGCATCTGGAAGCTCTCTAACAGCGTCGTCAACATTTGCAGCAGTTTCTTTTACCTGAA
AATGAACCAACCGATA---TTGTTTCGTCCAAACTTAAATTTT---CATT-AACTATAGG
AAATT-TTCAGTGCATAA-A-----------------------------------TGGAC
TTAGA-TCTAAAATGGT-ATGAAATAAAAC--------ATGTTTCAACCATCAGATGTCA
ACT-CAAAT--GAAATGAAACCAGGCATCTTAGAC------AATTTAAAAAT-AATTATT
-CA-ATAAGGAT-----GAGGAGAAG-----CGAAAATAATAGA-GCAAAGATAATCACC
AGTATTGCAC-TTTCGTTCGCT-GTTGCCTC--AGGGATACAG-TTATG-AAGT-GGCTC
TACAT-GTTCACTTCC-AT-CTAG
>Sta_cham_2 
------------------------------------------------------AAAAAG
AG-AAG-AAAAGAGAAAAATCAAAGC-TATTAAAATAAACTACTTGGTTATTACCGT-AT
TGGCATCTGGAAGCTCTCTAACAGCGTCGTCAACGTTTGCAGCAGTTTCTTTTACCTGAA
AATGAACCAACCGATA---TTGTTTCATCCAAACTTAAATTTT---CATTTAACTGTAGC
AAATT-TTCAGTGTATAA-A-----------------------------------TGGAC
TTAGA-TCTAAAATTGC-ATGAAATAAAAC--------ATGTTTAAACCATCAGATGTCA
AAT-CAAAT--GAAATGAAACCAGGCATCGTAGAC------AATTTAAAAAT-TATTATT
-CA-ATAAGGAT-----GAGGAGAAG-----CGAAAATAATAGA-GCAAAGATAATCACC
AGTATTGCAC-TTTCGTTCGCT-GTTGCCTC--AGGGATACAG-TTATG-AAGT-GGCTC
TACAT-GTTCACTTCC-AT-CTAA
>Sten_kam_1 
------------------------------------------------------AAAAAG
AG-AAG-AAAAGAGAAAAATCAAAGC-TATTAAAATAAACTACTTGGTTATTACCGT-AT
TGGCGTCTGGAAGCTCTCTAACAGCGTCGTCAACGTTTGCAGCAGTTTCTTTTACCTGAA
AATGAACCAACCGATA---TTGTTTCATCCAAACTTAAATTTT---CATTTAACTGTAGC
AAATT-TTCAGTGTATAA-A-----------------------------------TGGAC
TTAGA-TCTAAAATTGT-ATGAAATAAAAC--------ATGTTTCAACCATCAGATGTCA
AAT-CAAAT--GAAATGAAACCAGGCATCGTAGAC------AATTTAAAAAT-TATTATT
-CA-ATAAGGAT-----GAGGAGAAG-----CGAAAATAATAGA-GCAAAGATAATCACC
AGTATTGCAC-TTTCGTTTGCT-GTTGCCTC--AGGGATACAG-TTATG-AAGT-GGCTC
TACAT-GTTCACTTCC-AT-CTAG
>Sten_kam_2 
------------------------------------------------------AAAAAG
AG-AAG-AAAAGAGAAAAATCAAAGC-TATTAAAATAAACTACTTGGTTATTACCGT-AT
TGGCATCTGGAAGCTCTCTAACAGCGTCGTCAACATTTGCAGCAGTTTCTTTTACCTGAA
AATGAACCAACCGATA---TTGTTTCGTCCAAACTTAAATTTT---CATT-AACTATAGG
AAATT-TTCAGTGCATAA-A-----------------------------------TGGAC
TTAGA-TCTAAAATGGT-ATGAAATAAAAC--------ATGTTTCAACCATCAGATGTCA
ACT-CAAAT--GAAATGAAACCAGGCATCTTAGAC------AATTTAAAAAT-AATTATT
-CA-ATAAGGAT-----GAGGAGAAG-----CGAAAATAATAGA-GCAAAGATAATCACC
AGTATTGCAC-TTTCGTTCGCT-GTTGCCTC--AGGGATACAG-TTATG-AAGT-GGCTC
TACAT-GTTCACTTCC-AT-CTAA
>Mac_car_1  
GGAGTTAAA-TAAA-TCATGAAT------TTATACTTT-A----------CCC-AAAAAG
AG-AAGGAAAA--AAAAA-T-------TACTAA--TAAAGTACTTGGTTATTACCGT-AT
TGGCATCTGGAAGTTCTCTCACAGCGTCATCAACGTTTGCAGCAGTTTCTTTTACCTGAA
AAGGAACCAATCAAAA---TTGTTACATCCAA---TAAATTAT---CA----ACTTTATC
AATCTATTCAGTGTATTG-ATTTATGATTTTCCACTATCACTTAAACAGT--AAATGGAT
TTAGA-TCTCAATGATGCATGAC-AAAAAAA-------ATATTCCAACCATCAGTT----
----CAAAT-TGAAATGAAATCAGGTATCATAGACACTTTAAATTTTAAAAT-AATAATT
-CA-TTATGACT-GTA-GAAAAA--------CAAATTTTATAGA-G-GGAAATGATTACC
AGTACTGCAC-TTTCATTCGCT-GTTGCCTC--GGGAATACAG-TTATG-AAGT-GGCTC
TACAT-GTTCACTTCC-AT-CTAA
>Mac_car_2  
GGAGTTAAA-TAAA-TCATGAAT------TTATACTTT-A----------CCC-AAAAAG
AG-AAGGAAAA--AAAAAAT-------TACTAA--TAAAGTACTCGGTTATTACCGT-AT
TGGCATCTGGAAGTTCTCTCACAGCGTCATCAACGTTTGCAGCAGTTTCTTTTACCTGAA
AAGGAACCAATCAAAA---TTGTTACATCCAA---TAAATTAT---CA----ACTTTATC
AATCTATTCAGTGTATTG-ATTTATGATTTTCCACTATCACTTAAACAGT--AAATGGAT
TTAGA-TCTCAATGATGCATGAC-AAAAAAA-------ATATTCCAACCATCAGTT----
----CAAAT-TGAAATGAAATCAGGTATCATAGACACTTTAAATTTTAAAAT-AATAATT
-CA-TTATGACT-GTA-GAAAAA--------CAAATTTTATAGA-G-GGAAATGATTACC
AGTACTGCAC-TTTCATTCGCT-GTTGCCTC--GGGAATACAG-TTATG-AAGT-GGCTC
TACAT-GTTCACTTCC-AT-CTAA
>Brat_run_1 
GGTGTTAAA-TAAA-TCATGAAT-----ATTCTAATTT-ATGTCAAAGATCCC-AAAAGG
AG-AAGGAAAA-CAAAAACTC-AAGCTTATTAA--TAAAGTACTTGGTTATTACCGT-AT
TGGCATCTGGAAGCTCTCTCACAGCGTCATCAACGTTTGCAGCAGTTTCTTTTACCTGAA
AAGAAACCAATTAATG---TTATTTCATCCAAA---AAAACAT---CA----ACTTTACC
AATCTATTCAGTGTATCA-ATTTATGATTTTCCACTATAACTTGAACAAT--AATTGGAA
CTAGA-TCTCAATAATGGGTG-C-TAAAAA--------TTATTTCAACCATCAGTT----
----TGAAT-TAAAATAAAATCATGCATCATAGAC------AATTTAAAA-T-AATAATC
-CA-TTATGATT-GC--GAAAAA--------CCAATATATTAGA-G-AAAGATGATTACC
AGTATTGCAC-TTTCATTCGCT-GTTGCCTC--CGGGATACAA-TTATG-AAGT-GGCTC
TACAT-GTTCACTTCC-AT-CTAG
>Bra_trun_2 
GGTGTTAAA-TAAA-TCATGAAT-----ATTCTAATTT-ATGTCAAAGATCCC-AAAAGG
AG-AAGGAAAA-CAAAAACTC-AAGCTTATTAA--TAAAGTACTTGGTTATTACCGT-AT
TGGCATCTGGAAGCTCTCTCACAGCGTCATCGACGTTTGCAGCAGTTTCTTTTACCTGAA
AAGAAACCAATTAATG---TTATTTCATCCAAA---AAAACAT---CA----ACTTTACC
AATCTATTCAGTGTATCA-ATTTATGATTTTCCACTATAACTTGAACAAT--AATTGGAA
CTAGA-TCTCAATAATGGGTG-C-TAAAAA--------TTATTTCAACCATCAGTT----
----TGAAT-TAAAATAAAATCATGCATCATAGAC------AATTTAAAA-T-AATAATC
-CA-TTATGATT-GC--GAAAAA--------CCAATATATTAGA-G-AAAGATGATTACC
AGTATTGCAC-TTTCATTCGCT-GTTGCCTC--CGGGATACAA-TTATG-AAGT-GGCTC
TACAT-GTTCACTTCC-AT-CTAA
>Bra_trun_3 
GGCGTTAAA-TTAA-TCATGAAT-----ATTCTACTTT-ATGTCAAAGATCCC-AAAAGG
AG-AAGGAAAA-CAAAAACTC-AAGTTTATTAA--TAAAGTACTTGGTTATTACCGT-AT
TGGCATCTGGAAGCTCTCTCACAGCGTCATCAACGTTTGCAGCAGTTTCTTTTACCTGAA
AAGAAACCAATTAATG---TTATTTCATCCAAA---AAAACAT---CA----ACTTTACC
AATCTATTCAGTGTATCA-ATTTATGATTTTCCACTATAACTTGAACAAT--AATTGGAA
CTAGA-TCTCAATAATTGGTG-C-TAAAAA--------TTATTTCAACCATCAGTT----
----TGAAT-TAAAATAAAATCATGCATCATAGAC------AATTTAAAA-T-AATAATC
CCA-TTATGATT-GC--GAAAAA--------CCAATATATTAGA-G-AACGATGATTACC
AGTATTGCAC-TTTCATTAGCT-GTTGCCTC--CGGGATACAA-TTATG-AAGT-GGCTC
TACAT-GTTCACTTCC-AT-CTAG
>Bra_trun_4
GGCGTTAAA-TAAA-TCATGAAT-----ATTCTACTTT-ATGTCAAAGATCCC-AAAAAG
AG-AAGGAAAA-CAAAAACTC-AAGTTTATTAA--TAAAGTACTTGGTTATTACCGT-AT
TGGCATCTGGAAGCTCTCTCACAGCGTCATCAACGTTTGCAGCAGTTTCTTTTACCTGAA
AAGAAACCAATTAATG---TTATTTCATCCAAA---AAAACAT---CA----ACTTTACC
AATCTATTCAGTGTATCA-ATTTATGATTTTCCACTATAACTTAAACAAT--AATTAGAA
CTAGA-TCTCAATAATGGGTG-C-TAAAAA--------TTATTTCAACCATCAGTT----
----CGAAT-TAAAATAAAATCATGCATCATAGAC------AATTTAAAA-T-AATAATC
-CA-TTATGATT-GC--GAAAAA--------CCAATATATTAGA-G---AGATTATTACC
AGTATTGCAC-TTTCATTCGCT-GTTGCCTC--CGGGATACAA-TTATG-AAGTGGGCTC
TACAT-GTTCACTTCC-AT-CTAA
>Bra_are_1
GGCGTTAAA-TAAA-TCATGAAT-----ATTCTACTTT-ATGTCAAAGATCCC-AAAAAG
AG-AAGGAAAA-CAAAAACTC-AAGTTTATTAA--TAAAGTACTTGGTTATTACCGT-AT
TGGCATCTGGAAGCTCTCTCACAGCGTCATCAACGTTTGCAGCAGTTTCTTTTACCTGAA
AAGAAACCAATTAATG---TTATTTCATCCAAA---AAAACAT---CA----ACTTTACC
AATCTATTCAGTGTATCA-ATTTATGATTTTCCACTATAACTTAAACAAT--AATTAGAA
CTAGA-TCTCAATAATGGGTG-C-TAAAAA--------TTATTTCAACCATCAGTT----
----TGAAT-TAAAATAAAATCATGCATCATAGAC------AATTTAAAA-T-AATAATC
-CA-TTATGATT-GC--GAAAAA--------CCAATATATTAGA-G-AAAGATGATTACC
AGTATTGCGC-TTTCATTCGCT-GTTGCCTC--CGGGATACAA-TTATG-AAGT-GGCTC
TACAT-GTTCACTTCC-AT-CTAA
>Bra_are_2
GGCGTTAAA-TAAA-TCATGAAT-----ATTCTACTTT-ATGTCAAAGATCCC-AAAAAG
AG-AAGGAAAA-CAAAAACTC-AAGTTTATTAA--TAAAGTACTTGGTTATTACCGT-AT
TGGCATCTGGAAGCTCTCTCACAGCGTCATCAACGTTTGCAGCAGTTTCTTTTACCTGAA
AAGAAACCAATTAATG---TTATTTCATCCAAA---AAAACAT---CA----ACTTTACC
AATCTATTCAGTGTATCA-ATTTATGATTTTCCACTATAACTTAAACAAT--AATTAGAA
CTAGA-TCTCAATAATGGGTG-C-TAAAAA--------TTATTTCAACCATCAGTT----
----TGAAT-TAAAATAAAATCATGCATCATAGAC------AATTTAAAA-T-AATAATC
-CA-TTATGATT-GC--GAAAAA--------CCAATATATTAGA-G-AAAGATGATTACC
AGTATTGCGC-TTTCATTCGCT-GTTGCCTC--CGGGATACAA-TTATG-AAGT-GGCTC
TACAT-GTTCACTTCC-AT-CTAA
>Bra_are_3
GGCGTTAAA-TAAA-TCATGAAT-----ATTCTACTTT-ATGTCAAAGATCCC-AAAAAG
AG-AAGGAAAA-CAAAAACTC-AAGTTTATTAA--TAAAGTACTTGGTTATTACCGT-AT
TGGCATCTGGAAGCTCTCTCACAGCGTCATCAACGTTTGCGGCAGTTTCTTTTACCTGAA
AAGAAACCAATTAATG---TTATTTCATCCAAA---AAAACAT---CA----ACTTTACC
AATCTATTCAGTGTATCA-ATTTATTATTTTCCACTATAACTTAAACAAT--AATTAGAA
CTAGA-TCTCAATAATGGGTG-C-TAAAAA--------TTATTTCAACCATCAGTT----
----CGAAT-TAAAATAAAATCATGCATCATAGAC------AATTTAAAA-T-AATAATC
-CA-TTATGATT-GC--GAAAAA--------CAAATATATTAAA-G-AAAGATGATTACC
AGTATTGCAC-TTTCATTCGCT-GTTGCCTC--CGGGATACAA-TTATG-AAGT-GGCTC
TACAT-GTTCACTTCC-AT-CTAG
>Bra_are_4
GGCGTTAAA-TAAA-TCATGAAT-----ATTCTACTTT-ATGTCAAAGATCCC-AAAAAG
AG-AAGGAAAA-CAAAAACTC-AAGTTTATTAA--TAAAGTACTTGGTTATTACCGT-AT
TGGCATCTGGAAACTCTCTTACAGCGTCATCAACGTTTGCAGCAGTTTTTTTTTCCTGAA
AAGAAACCAATTAATG---TTATTTCATCCAAA---AAAACCT---CA----ACTTTACC
AATCTACTCAGTGGATCA-ATTTTTTATTTTCCACTATAACTTAAACAAT--AATTAAAA
CTAGA-TCTCAATAATGGGTG-C-TTAAAA--------TTATTTCAACCCTCAGTT----
----CGAAT-TAAAAAAAAATCATGCATCATAAACA-----AATTTAAAA-T-AATAATC
-CA-TTATGATT-GC--GAAAAA--------CAAATATATTAAA-G-AAAGATGATTACC
AGTATTGCAC-TTTCATTCGCT-GTTGCCTC--CGGGATACAA-TTATG-AAGT-GGGTC
TACAT-GTTCACTTCC-AT-CTAA
>Bra_enquis_1
GGTGTTAAA-TAAA-TCATGAAT-----ATTCTAATTT-ATGTCAAAGATCCC-AAAAGG
AG-AAGGAAAA-CAAAAACTC-AAGCTTATTAA--TAAAGTACTTGGTTATTACCGT-AT
TGGCATCTGGAAGCTCTCTCACAGCGTCATCAACGTTTGCAGCAGTTTCTTTTACCTGAA
AAGAAACCAATTAATG---TTATTTCATCCAAA---AAAACAT---CA----ACTTTACC
AATCTATTCAGTGTATCA-ATTTATGATTTTCCACTATAACTTGAACAAT--AATTGGAA
CTAGA-TCTCAATAATGGGTG-C-TAAAAA--------TTATTTCAACCATCAGTT----
----TGAAT-TAAAATAAAATCATGCATCATAGAC------AATTTAAAA-T-AATAATC
-CA-TTATGATT-GC--GAAAAA--------CCAATATATTAGA-G-AAAGATGATTACC
AGTATTGCAC-TTTCATTCGCT-GTTGCCTC--CGGGATACAA-TTATG-AAGT-GGCTC
TACAT-GTTCACTTCC-AT-CTAA
>Bra_enquis_2
GGTGTTAAA-TAAA-TCATGAAT-----ATTCTAATTT-ATGTCAAAGATCCC-AAAAGG
AG-AAGGAAAA-CAAAAACTC-AAGCTTATTAA--TAAAGTACTTGGTTATTACCGT-AT
TGGCATCTGGAAGCTCTCTCACAGCGTCATCAACGTTTGCAGCAGTTTCTTTTACCTGAA
AAGAAACCAATTAATG---TTATTTCATCCAAA---AAAACAT---CA----ACTTTACC
AATCTATTCAGTGTATCA-ATTTATGATTTTCCACTATAACTTGAACAAT--AATTGGAA
CTAGA-TCTCAATAATGGGTG-C-TAAAAA--------TTATTTCAACCATCAGTT----
----TGAAT-TAAAATAAAATCATGCATCATAGAC------AATTTAAAA-T-AATAATC
-CA-TTATGATT-GC--GAAAAA--------CCAATATATTAGA-G-AAAGATGATTACC
AGTATTGCAC-TTTCATTCGCT-GTTGCCTC--CGGGATACAA-TTATG-AAGT-GGCTC
TACAT-GTTCACTTCC-AT-CTAG
>Syn_hisp_1  
GGAGTTAAA-TAAA-TCATGAAT------TTATACTTT-A----------CCC-AAAAAG
AG-AAGTTAGAAAAAAAAAACAAA-TTTACTAA--TAAAGTACTTGGTTATTACCGT-AT
TGGCATCTGGAAGTTCTCGCACAGCGTCGTCAACGTTTGCAGCAGTTTCTTTTACCTGAA
AAGGAACCAATCAAAG---TCGTTACATCCAA---TAAATTAT---CA----ACTTTATC
AATCTATTCGGTGCATTG-ATTTATGATTTTCTATCATCACTTAAACAGT--AAATGGAT
TTAGA-TCTCAATGATGCCTGACAAAAAAT--------ATATTTCAACCATCAGTT----
----CAAAT-TGAAATGAAATCAGGTATCATAGACACTTTAAATTTTAAAAT-AATAATT
-CA-TTATGACT-GTA-GAAAAA--------CAAATTTTATAGA-G-GGAAATGATTACC
AGTACTGCAC-TTTCCTTCGCT-GTTGCCTC--AGGAATACAG-TTATG-AAGT-GGCTC
TACAT-GTTCACTTCC-AT-CTAA
>Syn_hisp_2  
TGAGTTAAA-TAAA-ACAAGAAT------TTATACTTT-A----------CCCAAAAAAG
AGGAAGTTAGAAAAAAAAAACAAA-TTTACTAA--TAAAGTACTTGGTTATTACCGTAAT
TGGCATCTGAAAGTTTTCGTACAGCGTCGTCAACGTTAGCGGCAGTTTCTTTTACCTGAA
AAGGAACCAATCAAAA---TCGTTACATCCAA---TAAATAAT---CA----ACTTTATC
AATTTATTCGGTGCATTA-ATTTATGATTTTCT-TCATCACTTAAACAGT--AAATGAAT
TTAGA-TCTCAATGATGCCTGACAAAAAAT--------ATATTTCAACCATCAGTT----
----CAAAT-TGAAATGAAATCAGGTATCATAGACACTTTAAATTTTAAAAT-AATAATT
-CA-TTATGACT-GTA-GAAAAA--------CAAATTTTATAGA-G-GGAAATGATTACC
AGTACTGCAC-TTTCCTTCGCT-GTTGCCTC--AGGAATACAG-TTATG-AAGT-GGCTC
TACAT-GTTCACTTCCCAT-CTAA
>War_scut_1  
GGAGTTAAA-TAAA-TCATGAAT-----ATTTTACTTT-ATGTCAAAGATCCC-AAAATG
AG-AAGG-AACATAAAAAGTC-AAGTTTATTAA--TAAAGTACTTGGTTATTACCGT-AT
TGGCATCTGGAAGCTCTCTCACAGCGTCATCAACGTTTGCAGCAGTTTCTTTTACCTGAA
AAGAAACCAATCAATG---TTGTTTCATCCAA----AAAATAT---CA----ACTTTACC
AATCTATTCAGTGTATCA-ATTTATGATTTTCCACTATAACTTAAACAAT--AATTGG-A
CTAGA-TCTCAATAATGGGTG-CTAAAAA---------TTATTTCAACCATCAGTT----
----CGAATAT-AAATAAAATCATGCATCACAGAC------AACTTAAAA-T-AATAATC
-CA-TTATGATT-GC--GAAAAA--------CCAATATATCAGA-G-AAAGATGATTACC
AGTATTGCAC-TTTCATTCGCT-GTTGCCTC--GGGGATACAA-TTATG-AAGT-GGCTC
TACAT-GTTCACTTCC-AT-CTAA
>War_scut_2  
GGAGTTAAA-TAAA-TCATGAAT-----ATTTTACTTT-ATGTCAAAGATCCC-AAAATG
AG-AAGG-AACATAAAAAGTC-AAGTTTATTAA--TAAAGTACTTGGTTATTACCGT-AT
TGGCATCTGGAAGCTCTCTCACAGCGTCATCAGCGTTTGCAGCAGTTTCTTTTACCTGAA
AAGAAACCAATCAATG---TTGTTTCATCCAA----AAAATAT---CA----ACTTTACC
AATCTATTCAGTGTATCA-ATTTATGATTTTCCACTATAACTTAAACAAT--AATTGG-A
CTAGA-TCTCAATAATGGGTG-CTAAAAA---------TTATTTCAACCATCAGTT----
----CGAATAT-AAATAAAATCATGCATCACAGAC------AACTTAAAA-T-AATAATC
-CA-TTATGATT-GC--GAAAAA--------CCAATATATTAGA-G-AAAGATGATTACC
AGTATTGCAC-TTTCATTCGCT-GTTGCCTC--GGGGATACAA-TTATG-AAGT-GGCTC
TACAT-GTTCACTTCC-AT-CTAA
