# Supplementary material for: Evolutionary relationships within the lamioid tribe Synandreae (Lamiaceae) based on multiple low-copy nuclear loci
Source: PeerJ. 2016 Jul 20;4:e2220. doi: 10.7717/peerj.2220 (PMC4958014; doi:10.7717/peerj.2220)
Supplement: Supplemental Information 2 [file peerj-04-2220-s002.fas]

>Synandra_hispidula_1
GATTGAGACCAGAGGACCTGTGGGCTGTACATGCTCAACCTGTATTCCCGAAGCCCCACA
AAAGAGAGAGTGTTGCATGGGAAGCAATAAGAAAGGTATT--------------------
-A-TAAAGCA-GTTAATA------------------------------------------
------------------------------------------------------------
------------------------------------------------------------
------------------------------------------------------------
----------------------------------------AATATCCGAAGAAAGTAATT
ACCAC--A---------------TTTTTTTAT-TTGCTTGTAGATCACTAGCACTGGGGA
AAAGATTGGATTGAA-TCACTTCAAGCCGATACGTCCCCTGGGATGTGGAGATACTGGCA
GGTAT-ATAC--------------------------------------------------
------------------------------------------------------------
------------------------------------------------------------
--------------TGA---TT-TAA-A--------TCT-CTGTTCGTCTTAC-------
----------------ATCTGT--------------------TGATTGTCTTGG--TCGT
TT--CAACAGT-------------------------------------------------
-----------------------G-TTCATTTGGTGGAAC-TGATTGGTAGC-GGCGAAC
-TCTTTGCCATGAAAGCAATTGGCA-----GATTGATGGAAGTGATCATGTGGAACCTCT
GAGGAATCGTCTCTCAGAGAGGACGGAGCAACAGAGTGCTAAGTTGGTACTACT-TTTTG
TCATT-GTCATCTTTGTTTTATTTCC----------------------------------
------------------------------------------------------------
---------------ATA-G-CATTAGTGCCTC-GAAAAG-------AATTTATGAAGAT
AG----AGGAAGCAA-TAGGACACTAAATCTTTCGTCTC--CT------------TTTTT
TTCCTCGTCTTTTTTCCTCTCG-TATCACACAAATTCACCATTAACATCATTAACGACAC
ATTTATTCA-CTAGGTCAAAGC-TAC-GGCAGAAAATGTTGATGAAG-CT-GTCAGAGAA
CTTCCTGATGCCAACTC-GGTAAGGTATT-C----CTATTTATCCT-CGAAATCTGTGTA
CGAAATTGACA-TAGAAGTTTCCACG---ATTCTTTGATGGAAATTGAATTTCTTACA-G
TTTTTTTATTAGTAT--TATGTAT-GGAGAAGTAAATTGCC--AAAAAATCCATATAAA-
TTTAACTCTAGGTGATTTTCGAGCTA--GT-------TTCAACAGATTAAGAACCTAGTG
----AT-TTGTGATCCTC---------TTTGAATATCC-TGAAAA-TTTTGAAGTCCTAG
---T---G-------TTTTTCTG-ACGAAAATAT---GTCA-CTTTCAGAGACCAGAGGA
-CCTG-TGGGC
>Synandra_hispidula_2
GATTGAGACCAGAAGACCTGTGGGCTGTACATGCTCAACCTGTATTCCCGAAGCCCCACA
AAAGAGAGAGTGTTGCATGGGAAGCAATAAGAAAGGTATT--------------------
-A-TAAAGCA-GTTAATA------------------------------------------
------------------------------------------------------------
------------------------------------------------------------
------------------------------------------------------------
----------------------------------------AATATCCGAAGAAAGTAATT
ACCAC--A---------------TTTTTTTAT-TTGCTTGTAGATCACTAGCACTGGGGA
AAAGATTGGATTGAA-TCACTTCAAGCCGATACGTCCCCTGGGATGTGGAGATACTGGCA
GGTAT-ATAC--------------------------------------------------
------------------------------------------------------------
------------------------------------------------------------
--------------TGA---TT-TAA-A--------TCT-CTGTTCGTCTTAC-------
----------------ATCTGT--------------------TGATTGTCTTGG--TCGT
TT--CAACAGT-------------------------------------------------
-----------------------G-TCCATTTGGTGGAAC-TGATTGGTAGC-GGCGAAC
-TCTTTGCCATGAAAGCAATTGGAATTCGTGATTGATGGAAGTGATCATGTGGAACCTCT
GAGGAATCGTCTCTCAGAGAGGACGGAGCAACAGAGTGCTAAGTTGGTACTACT-TTTTG
TCATT-GTCATCTTTGTTTTATTTCC----------------------------------
------------------------------------------------------------
---------------ATA-G-CATTAGTGCCTC-GAAAAG-------AATTTATGAAGAT
AG----AGGAAGCAA-TAGGACACTAAATCTTTCGTCTC--CT------------TTTTT
TTCCTCGTCTTTTTTCCTCTCG-TATCACACAAATTCACCATTAACATCATTAACGACAC
ATTTATTCA-CTAGGTCAAAGC-TAC-GGCAGAAAATGTTGATGAAG-CT-GTCAGAGAA
CTTCCTGATGCCAACTC-GGTAAGGTATT-C----CTATTTATCCT-CGAAATCTGTGTA
CGAAATTGACA-TAGAAGTTTCCACG---ATTCTTTGATGGAAATTGAATTTCTTACA-G
TTTTTTTATTAGTAT--TATGTAT-GGAGAAGTAAATTGCC-AAAAAAATCCATATAAA-
TTTAACTCTAGGTGATTTTCGAGCTA--GT-------TTCAACAGATTAAGAACCTAGTG
----ATTTTGTGATCCTC---------TTTGAATATCC-TGAAAA-TTTTGAAGTCCTAG
---T---G-------TTTTTCTG-ACGAAAATAT---GTCA-CTTTCAGAGACCAGAAGA
-CCTG-TGGGC
>Macbridea_caroliniana_1
GATTGAGACCAGAGGACCTGTGGGCTTTACATGCTCAACCTGTATTCCCGAAGCCCCACA
AAAGAGAAAGTGTTGCATGGGAAGCAATAAGAAAGGCATT--------------------
-A-TAAAGCA-GTTAATA------------------------------------------
------------------------------------------------------------
------------------------------------------------------------
------------------------------------------------------------
----------------------------------------AATATCCGAAGAAAGTAATT
ACCAT--A----------------TTTTTTAT-TTGCTTGTAGATCACTAGCACCGGGGA
AAAGATTGGATTGAA-TCACTTCAAGCCGATACGCCCCTTGGGATGTGGAGATACTGGCA
GGTAT-ATAC--------------------------------------------------
------------------------------------------------------------
------------------------------------------------------------
--------------TGA---TT-TAA-A--------TCT-CTGTTCGTCTTAC-------
----------------ATCTGT--------------------TGATTGTCTTGG--TCGT
TT--CAACAGT-------------------------------------------------
-----------------------G-TTCATTTGGTGGAAC-TGATTGGTAGC-GGCGAAC
-TGTTTGCCATGAAAGCAATTGGAATTCGTGATTGATGGAAGTGATAATGTGGAACCACT
GAGGAATCGTCTCTCAGAGAGGACAGAGCAAAAGAGTGCTAAGTTGGTACTACC-TTTTG
TCATTTGCCATCTTTGTTTTGTTTCCATAATAAA-CATGGATGT-AATGTGTG-AAAAAG
TGCAACTAAA--------------------------------------------------
-----------CCCCAAATAACATTAGTGTCTT-GAAAAG-------AATTTATGATGAT
AG----AGGAAGCAATTAGGACACTAAATCTTTCGTCTC--CT------------TTTTT
TTCCTCGTCTTTTTTCCTCTCG-TATCACACAAATTCACCATTAACGTTATTACCCATAC
ATTTATTCA-CCAGGTCAAAGC-TAC-GGCAGAAAATGTTGATGAAG-CT-GTCAGAGAA
CTTCCTGATGCCAACTC-GGTAAGGTATT-CCTTTCTATTTATCCT-CGAAATCTGTGTA
CGAAATTGACA-TAGAAGTTTCCACG---ATTCTTTGATGAAAATTTAATTTCTTACATT
TTTTTCTAGTAATAG--TATGTAT-GGAGAAGTTAATTGCAAAAAAAAATACATATAAA-
TTCAACTCTAGGTGATTTTCGAGCTA--GT-------TTCAATAGATTAAGAACCTAGTG
----ATTTTATGATCCTC---------TTTGAATATCC-TGAAAA-TTTTGAAGTCTCAG
---T---G-------TTTTTCTG-ACGGAAATAT-GCGTCA-CTTTCAGAGACCAGAGGA
-CCTG-TGGGC
>Macbridea_caroliniana_2
GATTGAGACCAGAAGACCTGTGGGCTTTACATGCTCAACCTGTATTCCCGAAGCCCCACA
AAAGAGAAAGTGTTGCATGGGAAGCAATAAGAAAGGCATT--------------------
-A-TAAAGCA-GTTAATA------------------------------------------
------------------------------------------------------------
------------------------------------------------------------
------------------------------------------------------------
----------------------------------------AATATCCGAAGAAAGTAATT
ACCAT--A----------------TTTTTTAT-TTGCTTGTAGATCACTAGCACCGGGGA
AAAGATTGGATTGAA-TCACTTCAAGCCGATACGCCCCTTGGGATGTGGAGATACTGGCA
GGTAT-ATAC--------------------------------------------------
------------------------------------------------------------
------------------------------------------------------------
--------------TGA---TT-TAA-A--------TCT-CTGTTCGTCTTAC-------
----------------ATCTGT--------------------TGATTGTCTTGG--TCGT
TT--CAACAGT-------------------------------------------------
-----------------------G-TTCATTTGGTGGAAC-TGATTGGTAGC-GGCGAAC
-TGTTTGCCATGAAAGCAATTGGAATTCGTGATTGATGGAAGTGATAATGTGGAACCACT
GAGGAATCGTCTCTCAGAGAGGACAGAGCAAAAGAGTGCTAAGTTGGTACTACC-TTTTG
TCATTTGCCATCTTTGTTTTGTTTCCATAATAAA-CATGGATGT-AATGTGTG-AAAAAG
TGCAACTAAA--------------------------------------------------
-----------CCCCAAATAACATTAGTGTCTT-GAAAAG-------AATTTATGATGAT
AG----AGGAAGCAATTAGGACACTAAATCTTTCGTCTC--CT------------TTTTT
TT-CTCGTCTTTTTTCCTCTCG-TATCACACAAATTCACCATTAACGTTATTACCCATAC
ATTTATTCA-CCAGGTCAAAGC-TAC-GGCAGAAAATGTTGATGAAG-CT-GTCAGAGAA
CTTCCTGATGCCAACTC-GGTAAGGTATT-CCTTTCTATTTATCCT-CGAAATCTGTGTA
CGAAATTGACA-TAGAAGTTTCCACG---ATTCTTTGATGAAAATTTAATTTCTTACATT
TTTTTCTAGTAATAG--TATGTAT-GGAGAAGTTAATTGCAAAAAAAAATACATATAAA-
TTCAACTCTAGGTGATTTTCGAGCTA--GT-------TTCAATAGATTAAGAACCTAGTG
----ATTTTATGATCCTC---------TTCGAATATCC-TGAAAA-TTTTGAAGTCTCAG
---T---G-------TTTTTCTG-ACGGAAATAT-GCGTCA-CTTTCAGAGACCAGAAGA
-CCTG-TGGGC
>Brazoria_enquistii_1
GATT-AGACCAGAAGACCTGTGGGCTGTACATGCTCAACCCGTATTTCCGAAGCCCCACA
AAAGAGAAAGTGTTGCATGGGAAGCAATAAGAAAGGTATT------------GGGAATCT
CA-TATGGCA-GTTAATATT----------------------------------------
------------------------------------------------------------
------------------------------------------------------------
------------------------------------------------------------
------------------------------------TTG-TTTTTTTGAAGAAAATAACT
ACCAC--A--------------TATTTTTTAC-TTGCTGGTAGATCACCAGCACTGGAGA
AAAGATTGGACTGAA-TCACTTCAAGCCGATTCGTCCTTTGGGATGTGGAGATACTGGCA
GGTAT-ATAC--------------------------------------------------
------------------------------------------------------------
------------------------------------------------------------
--------------GGA---TA-TAA-A--------TAT-CTGTTCGTCTTAC-------
----------------TTCTGT--------------------TGATCGTCTTTG--TCGT
TT--CAACAGT-------------------------------------------------
-----------------------G-TTCATTTGGTGGAAC-TCATTGGTAGT-GGCGAAC
-TGTTTGCCATGAAAGCAATTGGAATTCGTGATTGATGGAAGTGATAATGTGGAACCACT
GAGGAATCGTCTCTCGGAGAGGACAGAGCAAAAGAGTGCGAAGTTGGTATTACTTTTTTG
TGGTTT-CCTTCTTTCTTTTGTTTTCATA-TACATC--GGA-GT-AGTGCATG-AAATAG
TGCCTAAAA-------------GAAAATTTAAAAAAAAA-TTGGTTGTG-ATGTTT-AAG
T----------CTCCATATGAGAACA-TCAATTTGAA-GGCTTGTCTGATGTGTTAAGAT
AGAGGAAGGAAACAATTAGGATATTTT---------------------------------
TTTCTCGTCTTTTT-CCTCTGG-TAT----------------------------CGACAC
ATTTATTCA-CCAGGTCAAAGC-TAC-GGCAGAAAATGTTGATGAAG-CT-GTCAGAGAA
CTTCCTGATGCCAACTC-GGTAAGGTATT-CCTTTCTA--TATCCT-GGAAATCCGTGTA
CAAAATTGACA-TAGAAGTTTTTATGCACATCATGTGATGGAGAGTGAATTTCTTAAATG
TTTT-C---TATTAG--TATACAT-GGAGATGTAAATTGC----AAAAATCTGTGTAAA-
TTCAATTGTAGGTGATTTTCGAGATAT-GCCAGAGAGTTTTATAGATTAAGGACCTAGTG
ATGTATGTTATGATCCTCTAATATA-GTCTGGATATCC-TGAAAA-TTTTGAAGTCTTAG
AAATTCAGTA-TCA-TTTTTCTG-ACGGAATTAT-ATGTCA-CTTTCAGAGACCAGAGGA
-CCTG-TGGGC
>Brazoria_enquistii_2
GATTGAGACCAGAAGACCTGTGGGCTGTACATGCTCAACCCGTATTTCCGAAGCCCCACA
AAAGAGAAAGTGTTGCATGGGAAGCAATAAGAAAGGTATT------------GGGAATCT
CA-TATGGCA-GTTAATATT----------------------------------------
------------------------------------------------------------
------------------------------------------------------------
------------------------------------------------------------
------------------------------------TTGTTTTTTTTGGAGAAAATAACT
ACCAC--A--------------TATTTTTTAC-TTGCTGGTAGATCACCAGCACTGGAGA
AAAGATTGGACTGAA-TCACTTCAAGCCGATTCGTCCTTTGGGATGTGGAGATACTGGCA
GGTAT-ATAC--------------------------------------------------
------------------------------------------------------------
------------------------------------------------------------
--------------GGA---TA-TAA-A--------TAT-CTGTTCGTCTTAC-------
----------------TTCTGT--------------------TGATCGTCTTTG--TCGT
TT--CAACAGT-------------------------------------------------
-----------------------G-TTCATTTGGTGGAAC-TCATTGGTAGT-GGCGAAC
-TGTTTGCCATGAAAGCAATCTGAATTCGTGATTGATGGAAGTGATCATGTGGAACCACT
GAGGAATCGTCTCTCGGAGAGGACAGAGCAAAAGAGTGCGAAGTTGGTATTACTTTTTTG
TGGTTT-CCTTCTTTCTTTTGTTTTCATA-TACATC--GGA-GT-AGTGCATG-AAATAG
TGCCTAAAA-------------GAAAATTAAAAAAAAAA-TTGGTTGTG-ATGTTT-AAG
T----------CTCCATATGAGAACA-TCAATTTGAA-GGCTTGTCTGATGTGTTAAGAT
AGAGGAAGGAAACAATTAGGATATTTT---------------------------------
TTTCTCGTCTTTTT-CCTCTGG-TAT----------------------------CGACAC
ATTTATTCA-CCAGGTCAAAGC-TAC-GGCAGAAAATGTTGATGAAG-CT-GTCAGAGAA
CTTCCTGATGCCAACTC-GGTAAGGTATT-CCTTTCTA--TATCCT-GGAAATCCGTGTA
CAAAATTGACA-TAGAAGTTTTTATGCACATCATGTGATGGAGAGTGAATTTCTTAAATG
TTTT-C---TATTAG--TATACAT-GGAGATGTAAATTGC----AAAAATCTGTGTAAA-
TTCAATTGTAGGTGATTTTCGAGATAT-GCCAGAGAGTTTTATAGATTAAGGACCTAGTG
ATGTATGTTATGATCCTCTAATATA-GTCTGGATATCC-TGAAAA-TTTTGAAGTCTTAG
AAATTCAGTA-TCA-TTTTTCTG-ACGGAATTAT-ATGTCA-CTTTCAGAGACCAGAAGA
-CCTG-TGGGC
>Warnockia_scutellarioides_1
GATTGAGACCAGAGGACCTGTGGGCTGTACATGCTCAACCCGTATTTCTGAAGCCCCACA
AAAGAGAAAGTGTTGCATGGGAAGCAATAAGAAAGGTATT------------GGGAATCT
CA-TATGGCA-GTTAAT-TT----------------------------------------
------------------------------------------------------------
------------------------------------------------------------
------------------------------------------------------------
----------------------------------------TTTTTTTGAAGAAAATAACG
ACCAC--A--------------TATATTTTAC-TTGCTGATAGATCACTAGCACTGGAGA
AAAGATTGGATTGAA-TCACTACAAGCCGATTCGTCCCTTGGGATGTGGCGATACTGGCA
GGTAT-ATAC--------------------------------------------------
------------------------------------------------------------
------------------------------------------------------------
--------------GGA---TA-TAA-A--------TAT-CTGTTCGTCTTAC-------
----------------TTCTGT--------------------TGATCGTTTTTG--TCGT
TT--CAACAGT-------------------------------------------------
-----------------------G-TTCATTTGGTGGAAC-TCATTGGTAGT-GGCGAAC
-TGTTTGCCATGAAAGCAATTGGAATTCGTGATTGATGGAAGTGATAATGTGGAACCACT
GAGGAATCGTCTCTCGGAGAGGACAGAACAAAAGAGTGCGAAGTTGGTACTATTTTTTTG
TGATTT-CCTTCTTTCTTTTGTTTTCATA-TATATC--GGA-G--------------TAG
TGCCTCAAAAA-TAAAATT-ACAAAAAACAAAAAAA--G-TT-GTCTTG-ATGTTT-AAG
T----------CTCCATATGAGAACA-TCAATTTGAA-GGCTTGTCTGATCTGATGTGTT
-GAGATAGGAAACAATTAGGATATTTT--CTTTCTTCTTTTC-------------TTTTC
ATTCTCGTGTTTTT-CCTCTGG-TAT----------------------------CGACAC
ATTTATTCA-CCAGGTCAAAGC-TAC-GGCAGAAAATGTTGATGAAG-CT-GTCAGAGAA
CTCCCTGATGCCAACTC-GGTAAGGTATT-CCTTTCTA--TATCCT-CGAAATCCGTGTA
CAAAATTGAAA-TAGAAGTTTTTATGCACATTATGCGATGGAAAGTGAATTTCTTACATT
TTTT-C---TATTAG--TATACAT-GGAGAAGTAAATTGC----AAAGATCTGTGTAAA-
TTCAATTGTAGGTGATTTTCGAGATAT-GCCAGAGAGATTCATAGATTAAGGACCTAGTG
ATGTATGTTATGATCCTCTAATATA-GTCTGGATATCC-TGAAAA-TTTTGAAGTCTTAG
ATATTCGGAA-TCA-TTTTTCTG-ACGGAAATAT-ACGTCA-CTTTCAGAGACCAGAAGA
-CCTG-TGGGC
>Warnockia_scutellarioides_2
GATTGAGACCAGAGGACCTGTGGGCTGTACATGCTTAACCCGTATTTCCGAAGCCCCACA
AAAGAGAAAGTGTTGCATGGGAAGCAATAAGAAAGGTATT------------GGGAATCT
CA-TATGGCA-GTTAA--TT----------------------------------------
------------------------------------------------------------
------------------------------------------------------------
------------------------------------------------------------
----------------------------------------TTTTTTTGAAGAAAATAACG
ACCAC--A--------------TATATTTTAC-TTGCTGATAGATCACTAGCACTGGAGA
AAAGATTGGATTGAA-TCACTTCAAGCCGATTCGTCCCTTGGGATGTGGCGATACTGGCA
GGTAT-ATAC--------------------------------------------------
------------------------------------------------------------
------------------------------------------------------------
--------------GGA---TA-TAA-A--------TAT-CTGTTCGTCTTAC-------
----------------TTCTGT--------------------TGATCGTTTTTG--TCGT
TT--CAACAGT-------------------------------------------------
-----------------------G-TTCATTTGGTGGAAC-TCATTGGTAGT-GGCGAAC
-TGTTTGCCATGAAAGCAATTGGAATTCGTGATT-ATGGAAGTGATCATGTGGAACCACT
GAGGAATCGTCTCTCGGAGAGGACAGAACAAAAGAGTGCGAAGTTGGTACTATTTTTTTG
TGATTT-CCTTCTTTCTTTTGTTTTCATA-TATATC--GGA-G--------------TAG
TGCCTCAAAAA-TAAAATT-ACAAAAAACAAAAAAA--G-TT-GTCTTG-ATGTTT-AAG
T----------CTCCATATGAGAACA-TCAATTTGAA-GGCTTGTCTGATCTGATGTGTT
-GAGATAGGAAACAATTAGGATATTTT--CTTTCTTCTTTTC-------------TTTTC
ATTCTCGTGTTTTT-CCTCTGG-TAT----------------------------CGACAC
ATTTATTCA-CCAGGTCAAAGC-TAC-GGCAGAAAATGTTGATGAAG-CT-GTCAGAGAA
CTCCCTGATGCCAACTC-GGTAAGGTATT-CCTTTCTA--TATCCT-CGAAATCCGTGTA
CAGAATTGAAA-TAGAAGTTTTTATGCACATTATGCGATGGAAAGTGAATTTCTTACATT
TTTT-C---TATTAG--TATACAT-GGAGAAGTAAATTGC----AAAGATCTGTGTAAA-
TTCAATTGTAGGTGGTTTTCGAGATAT-GCCAGAGAGATTCATAGATTAAGGACCTAGTG
ATGTATGTTATGATCCTCTAATATA-GTCTGGATATCC-TGAAAA-TTTTGAAGTCTTAG
ATATTCGGAA-TCA-TTTTTCTG-ACGGAAATAT-ACGTCA-CTTTCAGAGACCAGAAGA
-CCTG-TGGGC
>Physostegia_ledinghamii_1
GATTGAGACCAGAGGACCTGTGGGCTGTGCATGCTCAACCCGTATTCCCAAAGCCCCACA
AAAGAGAAAGTGTTGCTTGGGAAGCAATAAGAAAGGTATT------------GGGAATCT
CA-TATGGCA-TTTAATAT-----------------------------------------
------------------------------------------------------------
------------------------------------------------------------
------------------------------------------------------------
----------------------------------------TTTTTTTGACTAAAATAACT
GCCAC--A--------------TATTTTTTAC-TTGCTGGTAGATCACTAGCACTGGAGA
AAAGATTGGATTGAA-TCACTTCAAACCAATTCGTCCCTTGGGATGTGGAGATACTGGCA
GGTATAATAC--------------------------------------------------
------------------------------------------------------------
------------------------------------------------------------
--------------GGA---TT-TAA-A--------TAT-CTTTTCGTCTTACTTCTGTT
GATCGTCTTTGTCGTTTTCTGT--------------------TGATCGTCTTTA--TCGT
TT--CAACAGT-------------------------------------------------
-----------------------G-TTCATTTGGTGGAAC-TCATTGGTAGC-GGTGAAC
-TGTTTGCCATGAAAGCAATTGGAATTCGTGATTGATGGAAGTGATCATGTGGAACCACT
GAGGAATCGTCTCTCGGAGAGGACAGAGCAAAAGAGTGCGAAGTTGGTACTACG-TTTTG
TGATTT-CCTTCTTTCTTTTGTTTTCATA-TATATCA--GA-GT-AGTGTATG-AAATAG
TGTCTCAAAAA-CAAAATT-ACGAAAAAAAAAA-T-----TTAGTCATG-ATGTTT-AAG
TAGAGGTACGACTCCATATGAGAACA-TCAATTTGAA-GGCTTGTCTGATGTGT-AAGAT
GG----AGGAAACAATTATGACATTTTTTT------------------------------
--TCTCGTCTTTTT-CCTCTGG-TAT----------------------------CAACAC
ATTTATTCA-CCAGGTCAAAGC-TAC-AGCAGAAAATGTTGATGAAG-CT-GTCAGAGAA
CTTCCTGATGCCAACTC-GGTAAGGTATT-CCTTTCTA--TATCCT-GGAAATCCGTGTA
CAAAATTGACA-TAGAAGTTTTTATGCACATCATGTGATGGAAAATGAATTTCTTACATT
TTCT-C---TATTAG--TATACAT-GGAGAAGTAAATTGC----AAAAATCCGTGTAAA-
TTCAATTGTAGGTGATTTTCGAGATAT-GCCAAAGAGTTTCATAGATTAAGGACCTAGTG
ATGTATGTTATGATCCTCTACTATA-GTTTGGATATCC-TAAAAA-CTTTGAAGTCTTAG
AAATTCAGAA-TCA-TTTTTCTG-ACGGAAATAT-ACGTCA-CTTTCAGAGACCAGAAGA
-CCTG-TGGGC
>Physostegia_ledinghamii_2
GATTGAGACCAGAAGACCTGTGGGCTGTGCATGCTCAACCCGTATTCCCAAAGCCCCACA
AAAGAGAAAGTGTTGCTTGGGAAGCAATAAGAAAGGTATT------------GGGAATCT
CA-TATGGCA-TTTAATAT-----------------------------------------
------------------------------------------------------------
------------------------------------------------------------
------------------------------------------------------------
----------------------------------------TTTTTTTGACTAAAATAACT
GCCAC--A--------------TATTTTTTAC-TTGCTGGTAGATCACTAGCACTGGAGA
AAAGATTGGATTGAA-TCACTTCAAACCAATTCGTCCTTTGGGATGTGGAGATACTGGCA
GGTATAATAC--------------------------------------------------
------------------------------------------------------------
------------------------------------------------------------
--------------GGA---TT-TAA-A--------TAT-CTTTTCGTCTTACTTCTGTT
GATCGTCTTTGTCGTTTTCTGT--------------------TGATCGTCTTTA--TCGT
TT--CAACAGT-------------------------------------------------
-----------------------G-TTCATTTGGTGGAAC-TCATTGGTAGC-GGTGAAC
-TGTTTGCCATGAAAGCAATTGGAATTCGTGATTGATGGAAGTGATAATTTGGAACCACT
GAGGAATCGTCTCTCGGAGAGGACAGAGCAAAAGAGTGCGAAGTTGGTACTACG-TTTTG
TGATTT-CCTTCTTTCTTTTGTTTTCATA-TATATCA--GA-GT-AGTGTATG-AAATAG
TGTCTCAAAAA-CAAAATT-ACGAAAAAAAAA--T-----TTAGTCATG-ATGTTT-AAG
TAGAGGTACGACTCCATATGAGAACA-TCAATTTGAA-GGCTTGTCTGATGTGT-AAGAT
GG----AGGAAACAATTATGACATTTTTTT------------------------------
--TCTCGTCTTTTT-CCTCTGG-TAT----------------------------CAACAC
ATTTATTCA-CCAGGTCAAAGC-TAC-AGCAGAAAATGTTGATGAAG-CT-GTCAGAGAA
CTTCCTGATGCCAACTC-GGTAAGGTATT-CCTTTCTA--TATCCT-GGAAATCCGTGTA
CAAAATTGACA-TAGAAGTTTTTATGCACATCATGTGATGGAAAATGAATTTCTTACATT
TTCT-C---TATTAG--TATACAT-GGAGAAGTAAATTGC----AAAAATCCGTGTAAA-
TTCAATTGTAGGTGATTTTCGAGATAT-GCCAAAGAGTTTCATAGATTAAGGACCTAGTG
ATGTATGTTATGATCCTCTACTATA-GTTTGGATATCC-TAAAAA-TTTTGAAGTCTTAG
AAATTCAGAA-TCA-TTTTTCTG-ACGGAAATAT-ACGTCA-CTTTCAGAGACCAGAAGA
-CCTG-TGGGC
>Physostegia_digitalis_1
GATTGAGACCAGAAGACCTGTGGGCTGTACATGCTCAACCCGTATTCCCAAAGCCCCACA
AAAGAGAAAGTGTTGCTTGGGAAGCAATAAGAAAGGTATT------------GGGAATTT
CA-TATGGCA-GTTAATAA-----------------------------------------
------------------------------------------------------------
------------------------------------------------------------
------------------------------------------------------------
----------------------------------------TTTTTTTGATGAAAATAACT
GCCAC--T--------------TATTTTTTAC-TTGCCGGTAGATCACTAGCACTGGAGA
AAAGATTGGATTGAA-TCACTTCAAACCGATTCGTCCTTTGGGGTGTGGAGATACTGGCA
GGTATAATAC--------------------------------------------------
------------------------------------------------------------
------------------------------------------------------------
--------------GGA---TT-TAA-A--------TAT-CTTTTCATCTTAC-------
----------------TTCTGT--------------------TGATCGTCTTTG--TCGT
TT--CAACAGC-------------------------------------------------
-----------------------G-TTCATTTGGTGGAAC-TCATTGGTAGC-GGTGAAC
-TGTTTGCCATGAAAGCAATTGGAATTCGTGATTGATGGAAGTGATCATGTGGAACCACT
GAGGAATCGTCTCTCGGAGAGGACAGAGCAAAAGAGTGCGAAGTTGGTACTACT-TTTTG
TGATTT-CCTTCTTTCTTTTGTTTTCATA-TATATCA--GA-GT-AGTGTATG-AAATAG
TGTCTCAAACA-CAAAATT-ATGAAGAAAAAACAAA----TTAGTCATG-ATGTTT-AAG
TAGAGGTACGATTCCATATGAGAACA-TCAATTTGAA-GGCTTGTCTGATGTGT-AAGAT
TG----AGGAAACAATTATGACATTTT--CTTTCTTTTTT-CGTTTTTCTTTTTCTTTTT
TGTCTCGTCTTTTT-CCTCTGG-TAT----------------------------CAACAC
ATTTATTCA-CCAGGTCAAAGC-TAC-GGCAGAAAATGTTGATGAAG-CT-GTCAGAGAA
CTTCCTGATGCCAACTC-GGTAAGGTATT-CTTTTCTA--TATCCT-GGAAATCCGTGTA
CAAAATTGACA-TAGAAGTTTTTATGCACATCATGTGATGGAAAGTGAATTTCTTACATT
TTAT-C---TATTAG--TATACAT-GGAGAAGTAAATTGC----AAAAATCTGTGTAAA-
TTCAATTGTAGGTGATTTTCGAGATAT-GCCAGAGAGTTTCATATATTAAGGACCTAGTG
ATGTATGTTATGATCCTCTAATATA-GTTTGGATATCC-TGAAAA-TTTTGAAGTCTTAG
AAATTCAGAA-TCA-TTTTTCTG-ACGGAAATAT-ACGTCA-CTTTCAGAGACCAGAAGA
-CCTG-TGGGC
>Physostegia_digitalis_2
GATTGAGACCAGAAGACCTGTGGGCTGTACATGCTCAACCCGTATTCCCAAAGCCCCACA
AAAGAGAAAGTGTTGCTTGGGAAGCAATAAGAAAGGTATT------------GGGAATTT
CA-TATGGCA-GTTAATAA-----------------------------------------
------------------------------------------------------------
------------------------------------------------------------
------------------------------------------------------------
----------------------------------------TTTTTTTGACGAAAATAACT
GCCAC--T--------------TATTTTTTAC-TTGCTGGTAGATCACCAGCACTGGAGA
GAAGATTGGATTGAA-TCACTTCAAACCGATTCGTCCTTTGGGGTGTGGAGATACTGGCA
GGTATAATAC--------------------------------------------------
------------------------------------------------------------
------------------------------------------------------------
--------------GGA---TT-TAA-A--------TAT-CTTTTCATCTTAC-------
----------------TTCTGT--------------------TGATTGTCTTTG--TCGT
TT--CAACAGC-------------------------------------------------
-----------------------G-TTCATTTGGTGGAAC-TCATTGGTAGC-GGTGAAC
-TGTTTGCCATGAAAGCAATTGGAATTCGTGATTGATGGAAGTGATAATGTGGAACCACT
GAGGAATCGTCTCTCGGAGAGGACAGAGCAAAAGAGTGCGAAGTTGGTACTACT-TTTTG
TGATTT-CCTTCTTTCTTTTGTTTTCATA-TATATCA--GA-GT-AGTGTATG-AAATAG
TGTCTCAAACA-CAAAATT-ATGAAGAAAAAACAAA----TTAGTCATG-ATGTTT-AAG
TAGAGGTACGATTCCATATGAGAACA-TCAATTTGAA-GGCTTGTCTGATGTGT-AAGAT
TG----AGGAAACAGTTATGACATTTT--CTTTCTTTTTT-CGTTTTTCTTTTTCTTTTT
TGTCTCGTCTTTTT-CCTCTGG-TAT----------------------------CAACAC
ATTTATTCA-CCAGGTCAAAGC-TAC-GGCAGAAAATGTTGATGAAG-CT-GTCAGAGAA
CTTCCTGATGCCAACTC-GGTAAGGTATT-CTTTTCTA--TATCCT-GGAAATCCGTGTA
CAAAATTGACA-TAGAAGTTTTTATGCACATCATGTGATGGAAAGTGAATTTCTTACATT
TTAT-C---TATTAG--TATACAT-GGAGAAGTAAATTGC----AAAAATCTGTGTAAA-
TTCAATTGTAGGTGATTTTCGAGATAT-GCCAGAGAGTTTCATATATTAAGGA-CTAGTG
ATGTATGTTATGATCCTCTAATATA-GTTTGGATATCC-TGAAAA-TTTTGAAGTCTTAG
AAATTCAGAA-TCA-TTTTTCTG-ACGGAAATAT-ACGTCA-CTTTCAGAGACCAGAGGA
-CCTG-TGGGC
>Physostegia_purpurea
GATTGAGACCAGAGGACCTGTGGGCTGTACATGCTCAACCCGTATTCCCAAAGCCCCACA
AAAGAGAAAGTGTTGCTTGGGAAGCAATAAGAAAGGTATT------------GGGAATCT
CA-TATGGCA-GTTAATAA-----------------------------------------
------------------------------------------------------------
------------------------------------------------------------
------------------------------------------------------------
----------------------------------------TTTTTTTGACGAAAATAACT
GCCAC--A--------------TATTTTTTAC-TTGCTGGTAGATCACTAGCACTGGAGA
AAAGATTGGATTGAA-TCACTTCAAACCGATTCGTCCTTTGGGGTGTGGAGATACTGGCA
GGTATAATAC--------------------------------------------------
------------------------------------------------------------
------------------------------------------------------------
--------------GGA---TT-TAA-A--------TAT-CTTTTCATCTTAC-------
----------------TTCTGT--------------------TGATCGTCTTTG--TCGT
TT--CAACAGC-------------------------------------------------
-----------------------G-TTCATTTGGTGGAAC-TCATTGGTAGC-GGTGAAC
-TGTTTGCCATGAAAGCAATTGG-------------------------------------
------------------------------------------------------------
------------------------------------------------------------
------------------------------------------------------------
------------------------------------------------------------
------------------------------------------------------------
------------------------------------------------------------
------------------------------------------------------------
------------------------------------------------------------
------------------------------------------------------------
------------------------------------------------------------
------------------------------------------------------------
------------------------------------------------------------
------------------------------------------------------------
-----------
>Physostegia_godfreyi_1
GATTGAGACCAGAGGACCTGTGGGCTGTACATGCTCAACCCGTATTCCCAAAGCCCCACA
AAAGAGAAAGTGTTGCTTGGGAAGCAATAAGAAAGGTATT------------GGGAATCT
CA-TATGGCA-GTTAATAA-----------------------------------------
------------------------------------------------------------
------------------------------------------------------------
------------------------------------------------------------
----------------------------------------TTTTTTTGACGAAAATAACT
GCCAC--A--------------TATTTTTTAC-TTGCTGGTAGATCACTAGCACTGGAGA
AAAGATTGGATTGAA-TCACTTCAAACCGATTCGTCCTTTGGGGTGTGGAGATACTGGCA
GGTATAATAC--------------------------------------------------
------------------------------------------------------------
------------------------------------------------------------
--------------GGA---TT-TAA-A--------TAT-CTTTTCATCTTAC-------
----------------TTCTGT--------------------TGATCGTCTTTG--TCGT
TT--CAACAGC-------------------------------------------------
-----------------------G-TTCATTTGGTGGAAC-TCATTGGTAGC-GGTGAAC
-TGTTTGCCATGAAAGCAATTGG-------------------------------------
------------------------------------------------------------
------------------------------------------------------------
------------------------------------------------------------
------------------------------------------------------------
------------------------------------------------------------
------------------------------------------------------------
------------------------------------------------------------
------------------------------------------------------------
------------------------------------------------------------
------------------------------------------------------------
------------------------------------------------------------
------------------------------------------------------------
------------------------------------------------------------
-----------
>Physostegia_godfreyi_2
GATTGAGACCAGAGGACCTGTGGGCTGTACATGCTCAACCCGTATTCCCAAAGCCCCACA
AAAGAGAAAGTGTTGCTTGGGAAGCAATAAGAAAGGTATT------------GGGAATCT
CA-TATGGCA-GTTAATAA-----------------------------------------
------------------------------------------------------------
------------------------------------------------------------
------------------------------------------------------------
----------------------------------------TTTTTTTGACGAAAATAACT
GCCAC--A--------------TATTTTTTAC-TTGCTGGTAGATCACTAGCACTGGAGA
AAAGATTGGATTGAA-TCACTTCAAACCGATTCGTCCTTTGGGGTGTGGAGATACTGGCA
GGTATAATAC--------------------------------------------------
------------------------------------------------------------
------------------------------------------------------------
--------------GGA---TT-TAA-A--------TAT-CTTTTCATCTTAC-------
----------------TTCTGT--------------------TGATCGTCTTTG--TCGT
TT--CAACAGC-------------------------------------------------
-----------------------G-TTCATTTGGTGGAAC-TCATTGGTAGC-GGTGAAC
-TGTTTGCCATGAAAGCAATTGGAATTCGTGATTGATGGAAGTGATCATGTGGAACCACT
GAGGAATCGTCTCTCGGAGAGGACAGAGCAAAAGAGTGCGAAGTTGGTACTACT-TTTTG
TGATTT-CCTTCTTTCTTTTGTTTTCATA-TATATCA--GA-GT-AGTGTATGAAAATAG
TGTCTCAAACA-CAAAATT-ATG-AA-GAAAAAACA--AATTAGTCATG-ATGTTT-AAG
TAGAGGTACGATTCCATATGAGAACA-TCAATTTGAA-GGCTTGTCTGATGTGT-AAGAT
GG----AGGAAACAATTATGACATTTT--CTTTCTTTTTT-CTTTTTTCTTTT--TTTTT
TTCCCCGTCTTTTT-CCTCTGGGTAT----------------------------CAACAC
TTTTTTTCA-CCAGGTCAAAGC-TACCGG-AAAAAATGTTGATGAAG-CTGGTCAAAAAA
CTTCCTGAAGGCCACTC-GG-AAGGGATT-CTTTTCT---TTTCCT-GGAAATCCGTGTA
CAAAATT-ACA-TAAAA-TTTTTATGCACATCATGTGAGGGAAAATGAATTTCTTAC--T
TTAT-C---TATTA---TATACAT-GGAGAAGTAAATTGC-----AAAATCCG-GGAAA-
TTC-ATTGTAGGTGATTTTCGAGATAT-GCCAGAGAAGTTCATATATTAAGAA-CTAGTG
A-GGATGTTATGATCCTCTAATATA-GTT-GGATATCC-TGAAA--TTTTGAAGTCTTAA
AA-T-CAGAA-T-A--TTTTCTG-ACG--AATAT-ACGTCA-CTTTCA-AGA-CAG-AGA
-CCTG-TGG-C
>Physostegia_leptophylla_1
GATTGAGACCAGAAGACCTGTGGGCTGTACATGCTCAACCCGTATTCCCAAAGCCCCACA
AAAGAGAAAGTGTTGCTTGGGAAGCAATAAGAAAGGTATT------------GGGAATCT
CA-TATGGCA-GTTAATAA-----------------------------------------
------------------------------------------------------------
------------------------------------------------------------
------------------------------------------------------------
----------------------------------------TTTTTTTGACGAAAATAACT
GCCAC--A--------------TATTTTTTAC-TTGCTGGTAGATCACTAGCACTGGAGA
AAAGATTGGATTGAA-TCACTTCAAACCGATTCGTCCTTTGGGGTGTGGAGATACTGGCA
GGTATAATAC--------------------------------------------------
------------------------------------------------------------
------------------------------------------------------------
--------------GGA---TT-TAA-A--------TAT-CTTTTCATCTTAC-------
----------------TTTTGT--------------------TGATCGTCTTTG--TCGT
TT--CAACAGC-------------------------------------------------
-----------------------G-TTCATTTGGTGGAAC-TCATTGGTAGC-GGTGAAC
-TGTTTGCCATGAAAGCAATTGGAATTCGTGATTGATGGAAGTGATCATGTGGAACCACT
GAGGAATCGTCTCTCGGAGAGGACAGAGCAAAAGAGTGCGAAGTTGGTACTACT-TTTTG
TGATTT-CCTTCTTCCTTTTGTTTTCATA-TATATCA--GA-GT-AGTGTACG-AAATAG
TGTCTCAAAAA-CAAAATT-ATG-AAAGAAAAAA----GTTTAGCCATG-ATGTCT-AAG
TAGAGGTACGACTCCATATGAGAACA-TCAATTTGAA-GGTTTGTCTGATGTGT-AAGAT
GG----AGGAAACAATTATGAAATTTT--CTTTCCTTTTT-CTTGCCTTTTTTATTTTTT
TTTCTCGTCTTTTT-CCTCTGG-TAT----------------------------CAACAC
ATTTATTCA-CCAGGTCAAAGC-TAC-GGCAGAAAATGTTGATGAAG-CT-GTCAGAGAA
CTTCCTGATGCCAACTC-GGTAAGGTATT-CCTTTCTA--TATCCT-GGAAATCCGTGTA
CAAAATTGACA-TAGAAGTTTTTATGCACATCATGTGATGGAAAATGAATTTCTTACATT
TTCT-C---TATTAGTATATACAT-GGAGAAGTAAATTGC----AAAAATCCGTGTAAA-
TTCAACTGTAGGTGATTTTCGAGATAT-GCCAGAGAGTTTCATAGATTAAGGACCTAGTT
ATTTATAATATGATCCTCTAATATA-GTTTGGATATCC-TGAAAA-TTTTGAAGTCTTAG
AAATCCAGAA-TCA-TTTTTCTG-ACGGAAATAT-ACGTCA-CTTTTAGAGACCAGAGGA
-CCTG-TGGGC
>Physostegia_parviflora_1
GATTGAGACCAGAGGACCTGTGGGCTGTACATGCTCAACCCGTATTCCCAAAGCCCCACA
AAAGAGAAAGTGTTGCTTGGGAAGCAATAAGAAAGGTATT------------GGGAATCT
CA-TATGGCA-GTTAATAA-----------------------------------------
------------------------------------------------------------
------------------------------------------------------------
------------------------------------------------------------
----------------------------------------TTTTTTTGACGAAAATAACT
GCCAC--A--------------TATGTTTTAC-TTGCTAGTAGATCACTAGCACTGGAGA
AAAGATTGGATTGAA-TCACTTCAAACCGATTCGTCCTTTGGGATGTGGAGATACTGGCA
GGTATAATAC--------------------------------------------------
------------------------------------------------------------
------------------------------------------------------------
--------------GGA---TT-TAA-A--------TAT-CTTTTCATCTTAC-------
----------------TTCTGT--------------------TGATCGTCTTTG--TCGT
TT--CAACAGC-------------------------------------------------
-----------------------G-TTCATTTGGTGGAAC-TCATTGGTAGC-GGTGAAC
-TGTTTGCCATGAAAGCAATTGGAATTCGTGATTGATGGAAGTGATCATTTGGAACCACT
GAGGAATCGTCTCTCGGAGAGGACAGAGCAAAAGAGTGCGAAGTTGGTACTACT-TTTTG
TGATTT-CCTTCTTTCTTTTGTTTTCATA-TATATCA--GA-GT-AGTGTATG-AAATAG
TGTCTCAAAAA-CAAAATT-ATG-AAACAAAAAA----GTTTAGCCATG-ATGTCT-AAG
TAGAGGTACGACTCCATATGAGAACA-TCAATTTGAA-GGCTTGTCTGATGTGT-ATGAT
GG----AGGAAACAATTATGAAATTTT--CTTTCCTTTTTTAT--C-----------TTT
TTTCTCGTCTTTTT-CCTCTGG-TAT----------------------------CAACAC
ATTTATTCA-CCAGGTCAAAGC-TAC-GGCAGAAAATGTTGATGAAG-CT-GTCAGAGGA
CTTCCTGATGCCAACTCGGGTAAGGTATT-CCTTTCTA--TATCCTGGGAAATCCGTGTA
CAAAATTGACA-TAGAAGTTGTTATGCACATCATGTGATGGAAAATGAATTTCTTACATT
TTCT-C---TATTAG--TATACATGGGAGAAGTAAATTGC----AAAAATCCGTGTAAAT
TTCAACTGTAGGTGATTTTC------------------------------G-ACCTAGT-
ATTTATAATATGATCCTCTAATATA-GTTTGGATATCC-TGAAAA-TTTTGAAGTCTTAG
AAATCCAGAA-TCATTTTTTCTG-ACGGAAATAT-ACGTCA-CTTTCAGAGACCAGAAGA
-CCTG-TGGGC
>Physostegia_parviflora_2
GATTGAGACCAGAAGACCTGTGGGCTGTACATGCTCAACCCGTATTCCCAAAGCCCCACA
AAAGAGAAAGTGTTGCTTGGGAAGCAATAAGAAAGGTATT------------GGGAATCT
CA-TATGGCA-GTTAATAA-----------------------------------------
------------------------------------------------------------
------------------------------------------------------------
------------------------------------------------------------
----------------------------------------TTTTTTTGACGAAAATAACT
GCCAC--A--------------TATGTTTTAC-TTGCTAGTAGATCACTAGCACTGGAGA
AAAGATTGGATTGAA-TCACTTCAAACCGATTCGTCCTTTGGGATGTGGAGATACTGGCA
GGTATAATAC--------------------------------------------------
------------------------------------------------------------
------------------------------------------------------------
--------------GGA---TT-TAA-A--------TAT-CTTTTCATCTTAC-------
----------------TTCTGT--------------------TGATCGTCTTTG--TCGT
TT--CAACAGC-------------------------------------------------
-----------------------G-TTCATTTGGTGGAAC-TCATTGGTAGC-GGTGAAC
-TGTTTGCCATGAAAGCAATTGGAATTCGTGATTGATGGAAGTGATCATGTGGAACCACT
GAGGAATCGCCTCTCGGAGAGGACAGAGCAAAAGAGTGCGAAGTTGGTACTACT-TTTTG
TGATTT-CCTTCTTTCTTTTGTTTTCATA-TATATCA--GA-GTAAGTGTATG-AAATAG
TGTCTCAAAAAACAAAATTTATGAAAACAAAAAA----GTTTAGCCCTGGAGGTCTAAAG
TAAAGGAACAAATCCCTATGAAAACA-TCCATTTTAAAGGCTTGTCTGAAGGGT-AAGAT
GG---AAGAAAACAA-TATGAAATTTT--CTTTCCCTTTTTTT--C-----------TTT
TTTTCCGGCTTTTT-CCTCCGG-GAT----------------------------CAACAC
ATTTATTCACCCGGGTCAAAGC-TCC-GGCAGAAAAGGTTAATGAATTCT-GTC-AAAAA
CTTCCTGAAGCCCACTC-GGGGAGGGATTTCCTT-CTA--TATCCT-GGAAATCCGTGTA
CAAAAT-GACA-T-AAAGTTTTT-TGCACATCATGTGATG-AAAATGAATTTC-TACATT
TTCT-C---TAT-AG--TAT-CAT-GGAGAAGTAA-TTGC-----AAAATCCGTG-AAA-
TTCAACTG-AGGTGATTT-C------------------------------G-ACCTAGTA
TTATAAATGATCCTC------TATAAGTT-GGATATC--TGAAA--TTTTGAAGTCT-AG
AA-T-CAGAA-TC---TTTTCTG-ACG--AATAT-ACGT---CCTTCAA-GA-CAGAAA-
--CTG-TGG-C
>Physostegia_leptophylla_2
GATTGAGACCAGAGGACCTGTGGGCTGTACATGCACAACCCGTATTCCCAAAGCCCCACA
AAAGAGAAAGTGTTGCTTGGGAAGCAATAAGAAAGGTATT------------GGGAATCT
CA-TATGGCA-GTTAATAA-----------------------------------------
------------------------------------------------------------
------------------------------------------------------------
------------------------------------------------------------
----------------------------------------TTTTTTTGACGAAAATAACT
GCCAC--A--------------TATTTTTTAC-TTGCTGGTAGATCACTAGCACTGGAGA
AAAGATTGGATTGAA-TCACTTCAAACCGATTCGTCCTTTGGGATGTGGAGATACTGGCA
GGTATAATAC--------------------------------------------------
------------------------------------------------------------
------------------------------------------------------------
--------------GGA---TT-TAA-A--------TAT-CTTTTCATCTTACTTCTGTT
GATCGTCTTTGTTGTTTTCTGT--------------------TGATCGTCTTTG--TCGT
TT--CAACAGC-------------------------------------------------
-----------------------G-TTCATTTGGTGGAAC-TCATTGGTAGC-GGTGAAC
-TGTTTGCCATGAAAGCAATTGGAATTCGTGATTGATGGAAGTGATAATGTGGAACCACT
GAGGAATCGTCTCTCGGAGAGGACAGAGCAAAAGAGTGCGAAGTTGGTACTACT-TTTTG
TGATTT-CCTTCTTCCTTTTGTTTTCATA-TATATCA--GA-GT-AGTGTATG-AAATAG
TGTCTCAAAAA-CAAAATT-ATG-AAAGAAAAAA----GTTTAGCCATG-ATGTCT-AAG
TAGAGGTACGACTCCATATGAGAACA-TCAATTTGAA-GGTTTGTCTGATGTGT-AAGAT
GG----AGGAAACAATTATGAAATTTT--CTTTCCTTTTT-CTTGCGTTTTTTAT--TTT
TTTTTCTCCTTTTT-CCTCTGG-GAT----------------------------CCACAC
CTTTATTCA-CCAAGTCCAAGCCTCC-GGCAAAAAA-GTTG-TGAAA-CT-GTTAAAAAA
CTTCCTTTAGCCGCCTT-GGTAAGGTATT-CCTTTCCC--TATTGT-GGAAATCCCTGGA
-AAAATTGAAAATTAAA-TTTTTAAGCCCATCA-GTGACGGAAAACGAAGGTCTTAC-TT
TTCC-C---T-TTAG-ATA-AAAT-GGAGAAG-AAATTGC-----AAAAT-CGTGGAAA-
TACCACTGTAGG-GATTTTCCAGAAAAAGCC-GAGAG-TTCATTATTTAAG-ACCCAGT-
TTTTATAAAATGATCCCCTAATAAA-GTTGGGA-ATCC-CGAAAAATTTTAAATTTTTAA
AA-TCCCGAAAACTTTTCTTCTGAAAGGAAATATAACCTCA-CTTTTAAAAACC-GAAAA
ACCCG-TGGGG
>Physostegia_correllii
GATTGAGACCAGAGGACCTGTGGGCTGTACATGCTCAACCCGTATTCCCAAAGCCCCACA
AAAGAGAAAGTGTTGCTTGGGAAGCAATAAGAAAGGTATT------------GGGAATCT
CA-TATGGCA-TTTAATAT-----------------------------------------
------------------------------------------------------------
------------------------------------------------------------
------------------------------------------------------------
----------------------------------------TTTTTTTGACGGAAATAACT
GCCAC--A--------------TATTTTTTAC-TTGC---TAGATCACTAGCACTGGAGA
AAAGATTGGATTGAA-TCACTTCAAACCAATTCGTCCTTTGGGATGTGGAGATACTGGCA
GGTATAATAC--------------------------------------------------
------------------------------------------------------------
------------------------------------------------------------
--------------GGA---TT-TAA-A--------TAT-CTTTTCGTCTTAC-------
----------------TTCTGT--------------------TGATCGTCTTTG--TCGT
TT--CAACAGT-------------------------------------------------
-----------------------G-TTCATTTGGTGGAAC-TCATTGGTAGC-AGTGAAC
-TGTTTGCCATGAAAGCAATTGG-------------------------------------
------------------------------------------------------------
------------------------------------------------------------
------------------------------------------------------------
------------------------------------------------------------
------------------------------------------------------------
------------------------------------------------------------
------------------------------------------------------------
------------------------------------------------------------
------------------------------------------------------------
------------------------------------------------------------
------------------------------------------------------------
------------------------------------------------------------
------------------------------------------------------------
-----------
>Physostegia_angustifolia_1
GATTGAGACCAGAAGACCTGTGGGCTGTACATGCTCAACCCGTATTCCCAAAGCCCCACA
AAAGAGAAAGTGTTGCTTGGGAAGCAATAAGAAAGGTATT------------GGGAATCT
CA-TATGGCA-TTTAATAT-----------------------------------------
------------------------------------------------------------
------------------------------------------------------------
------------------------------------------------------------
----------------------------------------TTTTTTTGACGAAAATAACT
GCCAC--A--------------TATTTTTAAC-TTGC---TAGATCACTAGCACCGGAGA
AAAGATTGGATTGAA-TCACTTCAAACCAATTCGTCCTTTGGGATGTGGAGATACTAGCA
GGTATAATAC--------------------------------------------------
------------------------------------------------------------
------------------------------------------------------------
--------------GGA---TT-TAA-A--------TAT-CTTTTCGTCTTAC-------
----------------TTCTGT--------------------TGATCGTCTTTG--TCGT
TT--CAACAGT-------------------------------------------------
-----------------------G-TTCATTTGGTGGAAC-TCATTGGTAGC-GGTGAAC
-TGTTTGCCATGAAAGCAATTGGAATTCGTGATTGATGGAAGTGATAATGTGGAACCACT
GAGGAATCGTCTCTCGGAGAGGACAGAGCAAAAGAGTGCGAAGTTGGTACTACT-TTTTG
TGATTT-CCTTCTTTCTTTTGTTTTCATA-TATATCA--GA-GT-AGTGTATG-AAATAG
TGTCTCAAAAA-CAAAATT-ACG--GAAAAAGAAT-----TTAGTCATG-ATGTTT-AAG
TAGAGGTACGACTCCATATGAGAACA-TCAATTTGAA-GGCTTGTCTGATGTGT-AAGAT
GG----AGGAAACAATTATGACATTTTTTT------------------------------
--TCTCGTCTTTTT-CCTCTGG-TAT----------------------------CAACAC
ATTTATTCA-CCAGGTCAAAGC-TAC-GGCAGAAAATGTTGATGAAG-CT-GTCAGAGAA
CTTCCTGATGCCAACTC-GGTAAGGTATT-CCTTTCTA--TATCCT-GGAAATGCGTGTA
CAAAATTGACA-TAGAAGTTTTTATGCACATCATGTGATGGAAAATGAATTTCTTACATT
TTCT-C---TATTAG--TATACAT-GGAGAAGTAAATTGC----AAAAATCCGTGTAAA-
TTCAATTGTAGGTGATTTTCGAGATAT-GCCAGAGAGTTTCATAGATTAAGGACCTAGTG
ATGTATGTTATGATCCTCTACTATA-GTTTGGATATCC-TAAAAA-TTTTGAAGTCTTAG
AAATTCAGAA-TCA-TTTTTCTG-ACGGAAATAT-ACGTCA-CTTTCAGAGACCAGAAGA
-CCTG-TGGGC
>Physostegia_angustifolia_2
GATTGAGACCAGAGGACCTGTGGGCTGTACATGCTCAACCCGTATTCCCAAAGCCCCACA
AAAGAGAAAGTGTTGCTTGGGAAGCAATAAGAAAGGTATT------------GGGAATCT
CA-TATGGCA-TTTAATAT-----------------------------------------
------------------------------------------------------------
------------------------------------------------------------
------------------------------------------------------------
----------------------------------------TTTTTTTGACGAAAATAACT
GCCAC--A--------------TATTTTTAAC-TTGC---TAGATCACTAGCACCGGAGA
AAAGATTGGATTGAA-TCACTTCAAACCAATTCGTCCTTTGGGATGTGGAGATACTAGCA
GGTATAATAC--------------------------------------------------
------------------------------------------------------------
------------------------------------------------------------
--------------GGA---TT-TAA-A--------TAT-CTTTTCGTCTTAC-------
----------------TTCTGT--------------------TGATCGTCTTTG--TCGT
TT--CAACAGT-------------------------------------------------
-----------------------G-TTCATTTGGTGGAAC-TCATTGGTAGC-GGTGAAC
-TGTTTGCCATGAAAGCAATTGGAATTCGTGATTGATGGAAGTGATAATTTGGAACCACT
GAGGAATCGTCTCTCGGAGAGGACAGAGCAAAAGAGTGCGAAGTTGGTACTACT-TTTTG
TGATTT-CCTTCTTTCTTTTGTTTTCATA-TATATCA--GA-GT-AGTGTATG-AAATAG
TGTCTCAAAAA-CAAAATT-ACG--GAAAAAGAAT-----TTAGTCATG-ATGTTT-AAG
TAGAGGTACGACTCCATATGAGAACA-TCAATTTGAA-GGCTTGTCTGATGTGT-AAGAT
GG----AGGAAACAATTATGACATTTTTTT------------------------------
--TCTCGTCTTTTT-CCTCTGG-TAT----------------------------CAACAC
ATTTATTCA-CCA-GTCAAAGC-TAC-GGCAGAAAATGTTGATGAAG-CT-GTCAGAGAA
CTTCCTGATGCCAACTC-GGTAAGGTATT-CCTTTCTA--TATCCT-GGAAATGCGTGTA
CAAAATTGACA-TAGAAGTTTTTATGCACATCATGTGATGGAAAATGAATTTCTTACATT
TTCT-C---TATTAG--TATACAT-GGAGAAGTAAATTGC----AAAAATCCGTGTAAA-
TTCAATTGTAGGTGATTTTCGAGATAT-GCCAGAGAGTTTCATAGATT-AGGACCTAGTG
ATGTATGTTATGATCCTCTACTATA-GTTTGGATATCC-TAAAAA-TTTTGAAGTCTTAG
AAATTCAGAA-TCA-TTTTTCTG-ACGGAAATAT-ACGTCA-CTTTCAGAGACCAGAAGA
-CCTG-TGGGC
>Physostegia_pulchella_1
GATTGAGACCAGAGGACCTGTGGGCTGTACATGCTCAACCCGTATTCCCAAAGCCCCACA
AAAGAGAAAGTGTTGCTTGGGAAGCAATAAGAAAGGTATT------------GGGAATCT
CA-TATGGCA-TTTAATATTT---------------------------------------
------------------------------------------------------------
------------------------------------------------------------
------------------------------------------------------------
----------------------------------------TTTTTTTGACGAAAATAACT
GCCAC--A--------------TATTTTTTAC-TTGC---TAGATCACTAGCACTGGAGA
AAAGATTGGATTGAA-TCACTTCAAACCAATTCGTCCTTTGGGATGTGGAGATACTGGCA
GGTATAATAC--------------------------------------------------
------------------------------------------------------------
------------------------------------------------------------
--------------GGA---TT-TAA-A--------TAT-CTTTTCGTCTTAC-------
----------------TTCTGT--------------------TGATCGTCTTTG--TCGT
TT--CAACAGT-------------------------------------------------
-----------------------G-TTCATTTGGTGGAAC-TCATTGGTAGC-GGTGAAC
-TGTTTGCCATGAAAGCAATTGGAATTCGTGATTGATGGAAGTGATCATGTGGAACCACT
GAGGAATCGTCTCTCGGAGAGGACAGAGCAAAAGAGTGCGAAGTTGGTACTACT-TTTTG
TGATTT-CCTTCTTTCTTTTGTTTTCATA-TATATCA--GA-GT-AGTGTATG-AAATAG
TGTCTCAAAAA-CAAAATT-ACG--GAAAAAGAAT-----TTAGTCATG-ATGTTT-AAG
TAGAGGTACGACTCCATATGAGAACA-TCAATTTGAA-GGCTTGTCTGATGTGT-AAGAT
GG----AGGAAACAATTATGACATTTTTTT------------------------------
--TCTCGTCCTCTT-CCTCTGG-TAT----------------------------CAACAC
ATTTATTCA-CCAGGTCAAAGC-TAC-GGCAGAAAATGTTGATGAAG-CT-GTCAGAGAA
CTTCCTGATGCCAACTC-GGTAAGGTATT-CCTTTCTA--TATCCT-GGAAATGCGTGTA
CAAAATTGACA-TAGAAGTTTTTATGCACATCATGTGATGGAAAATGAATTTCTTACATT
TCCT-C---TATTAG--TATACAT-GGAGAAGTAAATTGC----AAAAATCCGTGTAAA-
TTCAATTGTAGGTGATTTTCGAGATAT-GCCAGAGAGTTTCATAGATTAAGGACCTAGTG
ATGTATGTTATGATCCTCTACTATA-GTTTGGCTATCC-TAAAAA-TTTTGAAGTCTTAG
AAATTCAGAA-TCAA-TTTTCTG-ACGGAAATAT-ACGTCA-CTTTCAGAGACCAGAAGA
-CCTG-TGGGC
>Physostegia_pulchella_2
GATTGAGACCAGAGGACCTGTGGGCTGTACATGCTCAACCCGTATTCCCAAAGCCCCACA
AAAGAGAAAGTGTTGCTTGGGAAGCAATAAGAAAGGTATT------------GGGAATCT
CA-TATGGCA-TTTAATATAT---------------------------------------
------------------------------------------------------------
------------------------------------------------------------
------------------------------------------------------------
----------------------------------------TTTTTTTGACGAAAATAACT
GCCAC--A--------------TATTTTTTAC-TTGC---TAGATCACTAGCACTGGAGA
AAAGATTGGATTGAA-TCACTTCAAACCAATTCGTCCTTTGGGATGTGGAGATACTGGCA
GGTATAATAC--------------------------------------------------
------------------------------------------------------------
------------------------------------------------------------
--------------GGA---TT-TAA-A--------TAT-CTTTTCGTCTTAC-------
----------------TTCTGT--------------------TGATCGTCTTTG--TCGT
TT--CAACAGT-------------------------------------------------
-----------------------G-TTCATTTGGTGGAAC-TCATTGGTAGC-GGTGAAC
-TGTTTGCCATGAAAGCAATTGGAATTCGTGATTGATGGAAGTGATCATGTGGAACCACT
GAGGAATCGTCTCTCGGAGAGGACAGAGCAAAAGAGTGCGAAGTTGGTACTACT-TTTTG
TGATTT-CCTTCTTTCTTTTGTTTTCATA-TATATCA--GA-GT-AGTGTATG-AAATAG
TGTCTCAAAAA-CAAAATT-ACG--GAAAAAGAAT-----TTAGTCATG-ATGTTT-AAG
TAGAGGTACGACTCCATATGAGAACA-TCAATTTGAA-GGCTTGTCTGATGTGT-AAGAT
GG----AGGAAACAATTATGACATTTTTTT------------------------------
--TCTCGTCCTTTT-CCTCTGG-TAT----------------------------CAACAC
ATTTATTCA-CCAGGTCAAAGC-TAC-GGCAGAAAATGTTGATGAAG-CT-GTCAGAGAA
CTTCCTGATGCCAACTC-GGTAAGGTATT-CCTTTCTA--TACCCT-GGAAATGCGTGTA
CAAAATTGACA-CAGAAGTTTTTATGCACATCATGTGATGGAAAATGAATTTCTTACATT
TTCT-C---TATTAG--TATACATGGGAGAAGTAAATTGC----AAAAATCCGTGTAAA-
TTCAATTGTAGGTGATTTTCGAGATAT-GCCAGAGAGTTTCATAGATTAAGGACCTAGTG
ATGTATGTTATGATCCTCTACTATA-GATTGGCTATCC-TAAAAA-TTTTGAAGTCTTAG
AAATTCAGAA-TCAATTTTTCTG-ACGGAAATAT-ACGTCA-CTTTCAGAGACCAGAAGA
-CCTG-TGGGC
>Physostegia_longisepala_1
GATTGAGACCAGAGGACCTGTGGGCTGTGCATGCTCAACCCGTATTCCCAAAGCCCCACA
AAAGAGAAAGTGTTGCTTGGGAAGCAATAAGAAAGGTATT------------GGGAATCT
CA-TATGGCA-TTTAATA------------------------------------------
------------------------------------------------------------
------------------------------------------------------------
------------------------------------------------------------
----------------------------------------TTTTTTTGACTAAAATAACT
GCCAC--A--------------TATTTTTTAC-TTGCTGGTAGATCACTAGCACTGGAGA
AAAGATTGGATTGAA-TCACTTCAAACCAATTCGTCCTTTGGGATGTGGAGATACTGGCA
GGTATATTAC--------------------------------------------------
------------------------------------------------------------
------------------------------------------------------------
--------------GGA---TT-TAA-A--------TAT-CTTTTCGTCTTACTTCTGTT
GATCGTCTTTGTCGTTTTCTGT--------------------TGATCGTCTTTA--TCGT
TT--CAACAGT-------------------------------------------------
-----------------------G-TTCATTTGGTGGAAC-TCATTGGTAGC-GGTGAAC
-TGTTTGCCATGAAAGCAATTGG-------------------------------------
------------------------------------------------------------
------------------------------------------------------------
------------------------------------------------------------
------------------------------------------------------------
------------------------------------------------------------
------------------------------------------------------------
------------------------------------------------------------
------------------------------------------------------------
------------------------------------------------------------
------------------------------------------------------------
------------------------------------------------------------
------------------------------------------------------------
------------------------------------------------------------
-----------
>Physostegia_purpurea
GATT-AGACCAGAAGACCTGTGGGCTGTACATGCTCAACCCGTATTCCCAAAGCCCCACA
AAAGAGAAAGTGTTGCTTGGGAAGCAATAAGAAAGGTATT------------GGGAATCT
CA-TATGGCA-GTTAATAA-----------------------------------------
------------------------------------------------------------
------------------------------------------------------------
------------------------------------------------------------
----------------------------------------TTTTTTTGACGAAAACAACT
GCCAC--A--------------TTTTTTTTAC-TTGCTGGTAGATCACTAGCACTGGAGA
AAAGATTGGATTGAA-TCACTTCAAACCGATTCGTCCTTTGGGATGTGGAGATACTGGCA
GGTATAATAC--------------------------------------------------
------------------------------------------------------------
------------------------------------------------------------
--------------GGA---TT-TAA-A--------TAT-CTTTTCATCTTAC-------
----------------TTCTGT--------------------TGATCGTCTTTG--TCGT
TT--CAACAGC-------------------------------------------------
-----------------------G-TTCATTTGGTGGAAC-TCATTGGTAGC-GGTGAAC
-TGTTTGCCATGAAAGCAATTGG-------------------------------------
------------------------------------------------------------
------------------------------------------------------------
------------------------------------------------------------
------------------------------------------------------------
------------------------------------------------------------
------------------------------------------------------------
------------------------------------------------------------
------------------------------------------------------------
------------------------------------------------------------
------------------------------------------------------------
------------------------------------------------------------
------------------------------------------------------------
------------------------------------------------------------
-----------
>Physostegia_virginiana_1
GATTGAGACCAGAAGACCTGTGGGCTGTACATGCTCAACCCGTATTCCCAAAGCCCCACA
AAAGAGAAAGTGTTGCTTGGGAAGCAATAAGAAAGGTATT------------GGGAATCT
CA-TATGGCA-TTTAATA------------------------------------------
------------------------------------------------------------
------------------------------------------------------------
------------------------------------------------------------
----------------------------------------TTTTTTTGACGAAAATAACT
GCCAC--A--------------TAATTTTTAC-TTGC---TAGATCACTAGCACTGGAGA
AAAGATTGGATTGAA-TCACTTCAAACCAATTCGTCCTTTGGGATGTGGAGATACTGGCA
GGTATAATAC--------------------------------------------------
------------------------------------------------------------
------------------------------------------------------------
--------------GGA---TT-TAA-A--------TAT-CTTTTCGTCTTAC-------
----------------TTCTGT--------------------TGATCGTCTTTG--TCGT
TT--CAACAGT-------------------------------------------------
-----------------------G-TTCATTTGGTGGAAC-TCATTGGTAGC-GGTGAAC
-TGTTTGCCATGAAAGCAATTGGAATTCGTGATTGATGGAAGTGATCATGTGGAACCACT
GAGGAATCGTCTCTCGGAGAGGACAGAGCAAAAGAGTGCGAAGTTGGTACTACT-TTTTG
TGATTT-CCTTCTTTCTTTTGTTTTCATA-TATATCA--GA-GT-AGTGTATG-AAATAG
TGTCTCAAAAA-CAAAATT-ACGGAAAAA--GAAT-----TTAGTCATG-ATGTTT-AAG
TAGAGGTACGACTCCATATGAGAACA-TCAATTTGAA-GGCTTGTCTGATGGGT-AAGAT
GG----AGGAAACAATTATGACATTTTTTT------------------------------
--TCTTGTCTTTTT-CCTCTGG-TAT----------------------------CAACAC
ATTTATTCA-CCAGGTCAAAGC-TAC-GGCAGAAAATGTTGATGAAG-CT-GTCAGAGAA
CTTCCTGATGCCAACTC-GGTAAGGTATT-CCTTTCTA--TATCCT-GGAAATGCGTGTA
CAAAATTGACA-TAGAAGTTTTTATGCACATCATGTGATGGAAAATGAATTTCTTACATT
TTCT-C---TATTGG--TATACAT-GGAGAAGTAAATTGC----AAAAATCCGTGTAAA-
TTCAATTGTAGGTGATTTTCGAGATAT-GCCAGAGAGTTTCATAGATTAAGGACCTAGTG
ATGTATGTTATGATCCTCTACTATA-GTTTGGATATCC-TAAAAA-TTTTGAAGTCTTAG
AAATTCAGAA-TCA-TTTTTCTG-ACGGAAATAT-ACGTCA-CTTTCAGAGACCAGAAGA
-CCTG-TGGGC
>Physostegia_virginiana_2
GATT-------GAGGACCTGTGGGCTGTACATGCTCAACCCGTATTCCCAAAGCCCCACA
AAAGAGAAAGTGTTGCTTGGGAAGCAATAAGAAAGGTATT------------GGGAATCT
CA-TATGGCA-TTTAATAT-----------------------------------------
------------------------------------------------------------
------------------------------------------------------------
------------------------------------------------------------
----------------------------------------TTTTTTTGACGAAAATAACT
GCCAC--A--------------TAATTTTTAC-TTGC---TAGATCACTAGCACTGGAGA
AAAGATTGGATTGAA-TCACTTCAAACCAATTCGTCCTTTGGGATGTGGAGATACTGGCA
GGTATAATAC--------------------------------------------------
------------------------------------------------------------
------------------------------------------------------------
--------------GGA---TT-TAA-A--------TAT-CTTTTCGTCTTAC-------
----------------TTCTGT--------------------TGATCGTCTTTG--TCGT
TT--CAACAGT-------------------------------------------------
-----------------------G-TTCATTTGGTGGAAC-TCATTGGTAGC-GGTGAAC
-TGTTTGCCATGAAAGCAATTGGAATTCGTGATTGATGGAAGTGATAATGTGGAACCACT
GAGGAGTCGTCTCTCGGAGAGGACAGAGCAAAAGAGTGCGAAGTTGGTACTACT-TTTTG
TGATTT-CCTTCTTTCTTTTGTTTTCATA-TATATCA--GA-GT-AGTGTATG-AAATAG
TGTCTCAAAAA-CAAAATT-ACGGAAAAA--GAAT-----TTAGTCATG-ATGTTT-AAG
TAGAGGTACGACTCCATATGAGAACA-TCAATTTGAA-GGCTTGTCTGATGGGT-AAGAT
GG----AGGAAACAATTATGACATTTTTTT------------------------------
--TCTTGTCTTTTT-CCTCTGG-TAT----------------------------CAACAC
ATTTATTCA-CCAGGTCAAAGC-TAC-GGCAGAAAATGTTGATGAAG-CT-GTCAGAGAA
CTTCCTGATGCCAACTC-GGTAAGGTATT-CCTTTCTA--TATCCT-GGAAATGCGTGTA
CAAAATTGACA-TAGAAGTTTTTATGCACATCATGTGATGGAAAATGAATTTCTTACATT
TTCT-C---TATTGG--TATACAT-GGAGAAGTAAATTGC----AAAAATCCGTGTAAA-
TTCAATTGTAGGTGATTTTCGAGATAT-GCCAGAGAGTTTCATAGATTAAGGACCTAGTG
ATGTATGTTATGATCCTCTACTATA-GTTTGGATATCC-TAAAAA-TTTTGAAGTCTTAG
AAATTCAGAA-TCA-TTTTTCTG-ACGGAAATAT-ACGTCA-CTTTCAGAGACCAGAAGA
-CCTG-TGGGC
>Physostegia_longisepala_2
GATTGAGACCAGA-GACCT-TGGGCTGTACATGCTCA-CCCGT-TTCCCAAA-CCCCACA
AAA-AGAAAGTGTTGCTTGGGAAGCAATAAGAAAG-TAT-------------GGGA-TCT
CA-T-TGGCA-GTT-ATA------------------------------------------
------------------------------------------------------------
------------------------------------------------------------
------------------------------------------------------------
----------------------------------------ATTTTTTGACGAAAATAGCT
GCCAC--A--------------TATTTTTT-CTTTG-TGG-AGGTCACTAGCACTGGAGA
AAAGATTGGAT-GAAATCACTTCAAACCGATTCGTCCTTTGGGATGTGGAGATACTGGCA
GGTATAATAC--------------------------------------------------
------------------------------------------------------------
------------------------------------------------------------
--------------GGA---TT-TAA-A--------TAT-CTTTTCATCTTAC-------
----------------TTCTGT--------------------TGATCGTCTTTG--TCGT
TT--CAACAGC-------------------------------------------------
-----------------------G-TTCATTTGGTGGAAC-TCATTGGTAGC-GGTGAAC
-TGTTTGCCATGAAAGCAATTGG-------------------------------------
------------------------------------------------------------
------------------------------------------------------------
------------------------------------------------------------
------------------------------------------------------------
------------------------------------------------------------
------------------------------------------------------------
------------------------------------------------------------
------------------------------------------------------------
------------------------------------------------------------
------------------------------------------------------------
------------------------------------------------------------
------------------------------------------------------------
------------------------------------------------------------
-----------
>Sten_kam_B
------------A-GACCTGTGGGCTGTACATTCTCAGCCTGTATTCCCAAAACCCCACA
AAAGAGGGAGCATTGCATGGACAGCAATAAGAAAGGTATTATATTGCAAACTGGGAATCT
CATTTTAGCA-TTTAATATTATCTCAATACGA--ATA---------TGTCTTTTATTTAC
A-TAACTCATCAAGTC-AACCTCATAATTTCAGAATATCTAAGTTTCGTCAAAGCTTTTG
ATGTATGCATCTTTGTCATTTGTTATATTGCTGCTGTACAG-TGCCAAAAA-TCTCTGAA
-GAACCTATTAAACATAAATAAC-------TTGGTTGAC---ATA--------AACA---
--GAA---TTATGCTC--------------------TAAAAATATGTAAAGAAACTAACT
ACCACGTATGTTA---TATCTCACTTCTTTCCATTCCTTGTAGATCACTAGCACTGGAGA
AAAGATTGGATTGAA-TCACTTTAAACCAATACGGCCTCTGGGATGTGGAGATACTGGCA
GGTATACTGA--------------------------------------------------
----------------------------------ATTTCATAACTGTGGTTGCATC--AT
ATTTAACATATTTCGATTGTT----------GATAGCTA------TTGAAATTTATAG--
T-TGG----GCTCTGGAA-CTTATAATAATTGA---TCTTCTTTCCATCTTACT------
----------------TTCTGTTTCC-ATCCCCTTCT---GTTGATTGTCTTTG--TTGT
TT--CAATAGTTTAAAATCATT-CAACC-TAACCAAAATG-AT---------------AT
TTC--AACT-GTTTTTTTGCAGTG-TTCATTTGGTGGAAC-TGATTGGTAGT-GGTGAAC
-TATTTGCCATGAAAGCAATTGG-------------------------------------
------------------------------------------------------------
------------------------------------------------------------
------------------------------------------------------------
------------------------------------------------------------
------------------------------------------------------------
------------------------------------------------------------
------------------------------------------------------------
------------------------------------------------------------
------------------------------------------------------------
------------------------------------------------------------
------------------------------------------------------------
------------------------------------------------------------
------------------------------------------------------------
-----------
>Sten_kam_A
GATTGAGACCAGAAGACCTGTGGGCTGTACATTCTCAGCATGTATTCCCAAAACCCCACA
AAAGAGAGAGCATTGCATGGACAGCAATAAGAAAGGTATTATATTGCAAACTGGGAATCT
CATTTTAGCA-TTTGATATTATCTCAATACGAATATA---------TGTCTTTTATTAAC
A-TAACTCATCAAGTC-AACCTCATAATATCAGAGAATCTAAGTTTCGTCAAAGCTTTTG
ATGTATACATCTTTGTCATTTGTTATATTGCTGCTGTACAG-TGCCAAAAA-TCTCTGAA
-GAAGCTAT-AAATAGAAATAAC-------TTGGTTGAC---ATA--------AACA---
--GAA---TTATGCTC--------------------TAAAAATATGTAAAGAAACTAACT
ACCATGTATGTTA---TATCTCACTTCTTTCCATTCCGTGTAGATCACTAGCACTGGAGA
AAAGATTGGATTGAA-TCACTTTAAACCAATACGGCCTCTGGGATGTGGAGATACTGGCA
GGTATACTGA--------------------------------------------------
----------------------------------ATTTCATAACTGTGGTTGCATC--AT
ATTTAACATATTTCGATTGTT----------GATAGCTA------TTGAAATTTATAG--
T-TGT----GCTCTGGAA-CTTATAATAATTGA---TCTTCTTTCCATCTTACT------
----------------TTCTGTTTCC-ATCCCCTTCT---GTTGATTGTCTTTG--TTGT
TT--CAATAGTTTAAAATCATTTCAAC-----------TG-------------------T
TTC-----------TT--GCAGTG-TTCATTTGGTGGAAC-TGATTGGTAGT-GGTGAAC
-TATTTGCCATGAAAGCAATTGG-------------------------------------
------------------------------------------------------------
------------------------------------------------------------
------------------------------------------------------------
------------------------------------------------------------
------------------------------------------------------------
------------------------------------------------------------
------------------------------------------------------------
------------------------------------------------------------
------------------------------------------------------------
------------------------------------------------------------
------------------------------------------------------------
------------------------------------------------------------
------------------------------------------------------------
-----------
>Phy_kaa_A
GATTGAGACCAGAGGACCTGTGGGCTGTACATTCTCAGCCTGTATTCCCAAAACCCCACA
AAAGAGAGAGCATTGCATGGACAGCAATAAGAAAGGTATTATATTGCAAACTGGGAATCT
CATTTTAGCA-TTTAATATTATCTCAATACGA----A---------TGTCTTTTATTTAC
A-TAACTCATCAAGTC-AACCTCATAATTTCAGAATATCTAAGTTTCGTCAAAGCTTTTG
ATGTATGCATCTTTGTCATTTGTTATATTGCTGCTGTACAG-TGCCAAAAA-TCTCTGAA
-GAACCTATTAAGCATAAATGAC-------TTGGTTGAC---ATA--------AACA---
--GAA---TTATGCTC--------------------TAAAAATATGTAAAGAAACTAACT
ACCACGTATGTTA---TATCTCACTTCTTTCCATTCCTTGTAGATCACTAGCACTGGAGG
AAAGATTGGATTGAA-TCACTTTAAACCAATACGGCCTCTGGGATGTGGAGATACTGGCA
GGTATACTGA--------------------------------------------------
----------------------------------ATTTCATAACTGTGGTTGCATC--AT
ATTTAACATATTTCGATTGTT----------GATAGCTA------TTGAAATTTATAG--
T-TGT----GCTCTGGAA-CTTATAATAATTGA---TCTTCTTTCCATCTTACT------
----------------TTCTGTTTCC-ATCCCCTTCT---GTTGATTGTCTTTG--TTGT
TT--CAATAGTTTGAAATCATTTCAAC-----------TG-------------------T
TTC-----------TT--GCAGTG-TTCATTTGGTGGAAC-TGATTGGTAGT-GGTGAAC
-TATTTGCCATGAAAGCAATTGG-------------------------------------
------------------------------------------------------------
------------------------------------------------------------
------------------------------------------------------------
------------------------------------------------------------
------------------------------------------------------------
------------------------------------------------------------
------------------------------------------------------------
------------------------------------------------------------
------------------------------------------------------------
------------------------------------------------------------
------------------------------------------------------------
------------------------------------------------------------
------------------------------------------------------------
-----------
>Phy_kaa_B
----------------------GGCTGTACATTCTCAGCATGTATTCCCAAAACCCCACA
AAAGAGAGAGCATTGCATGGACAGCAATAAGAAAGGTGTTATATTGCAAACTGGGAATCT
CATTTTAGCA-TTTGATATTATCTCAATACGAATATA---------TGTCTTTTATTAAC
A-TAACTCATCAAGTC-AACCTCATAATATCAGAGAATCTAAGTTTCGCCAAAGCTTTTG
ATGTATACATCTTTGTCATTTGTTATATTGCTGCTGTACAG-TGCCAAAAA-TCTCTGAA
-GAAGCTATTAAATAGAAATAAC-------TTGGTTGAC---ATA--------AACA---
--GAA---TTATGCTC--------------------TAAAAATGTGTAAAGAAACTAACT
ACCATGTATGTTA---TATCTCACTTCTTTCCATTCCGTGTAGATCACTAGCACTGAAGA
AAAGATTGGATTGAA-TCACTTTAAACCAATACGGCCTCTGGGATGTGGAGATACTGGCA
GGTATACTGA--------------------------------------------------
----------------------------------ATTTCATAACTGTGGTTGCATC--AT
ATGTAACATATTTCGATTGTT----------GATAGCTA------TTGAAATTTATAG--
T-TGG----GCTCTAGAA-CTTATAATAATTGA---TCTTCTTTCCATCTTACT------
----------------TTCTGTTTCC-ATCCCCTTCT---GTTGATTGTCTTTG--TTGT
TT--CAATAGTTTAAAATCATT-CAACA-TAACCAAAATG-AT---------------AT
TTC--AACT-GTTTTTT-GCGGTG-TTCATTTGGTGGAAC-TGATTGGTAGT-GGTGAAC
-TATTTGCCATGAAAGCAATTGG-------------------------------------
------------------------------------------------------------
------------------------------------------------------------
------------------------------------------------------------
------------------------------------------------------------
------------------------------------------------------------
------------------------------------------------------------
------------------------------------------------------------
------------------------------------------------------------
------------------------------------------------------------
------------------------------------------------------------
------------------------------------------------------------
------------------------------------------------------------
------------------------------------------------------------
-----------
>Sta_bull_A
GATTGAGACCAGAGGACCTGTGGGCTGTACATTCTCAGCCTGTATTCCCAAAACCCCACA
AAAGAGAGAGCATTGCATGGACAGCAATAAGAAAGGTATTATATTGCAAACTGGGAATCT
CATTTTAGCA-TTTAATATTATCTCAATACGA--ATA---------TGTCTTTTATTTAC
A-TAACTCATCAAGTC-AACCTCATAATTTCAGAATATCTAAGTTTCGTCAAAGCTTTTG
ATGTATGCATCTTTGTCATTTGTTATATTGCTGCTGTACAG-TGCCAAAAA-TCTCTGAA
-GAACCTATTAAACAGAAATAAC-------TTGGTTGAC---ATA--------AACA---
--GAA---TTATGCTC--------------------TAAAAATATGTAAAGAAACTAACT
ACCACGTATGTTA---TATCTCACTTCTTTCCATTCCTTGTAGATCACTAGCACTGGAGA
AAAGATTGGATTGAA-TCACTTTAAACCAATACGGCCTCTGGGATGTGGAGATACTGGTA
GGTATACTGA--------------------------------------------------
----------------------------------ATTTCATAACTGTGGTTGCATC--AT
ATTTAACATATTTCGATTGTT----------GATAGCTA------TTGAAATTTATAG--
T-TGT----GCTCTGGAA-CTTATAATAATTGA---TCTTCTTTCCATCTTACT------
----------------TTCTGTTTCC-ATCCCCTTCT---GTTGATTGTCTTTG--TTGT
TT--CAATAGTTTAAAATCATTTCAAC-----------TG-------------------T
TTC-----------TT--GCAGTG-TTCATTTGGTGGAAC-TGATTGGTAGT-GGTGAAC
-TATTTGCCATGAAAGCAATTGG-------------------------------------
------------------------------------------------------------
------------------------------------------------------------
------------------------------------------------------------
------------------------------------------------------------
------------------------------------------------------------
------------------------------------------------------------
------------------------------------------------------------
------------------------------------------------------------
------------------------------------------------------------
------------------------------------------------------------
------------------------------------------------------------
------------------------------------------------------------
------------------------------------------------------------
-----------
>Sta_bull_B
-----------------CTGTGGGCTGTACATTCTCATCATGTATTCCCAAAGCCCCACA
AAAGAGAGAGCATTGCATGGACAGCAATAAGAAAGGTATTATATTGCAAACTGGGAATCT
CATTTTAGCA-TTTAATATTATCTCAATACGAATATA---------TGTCTTTTATTAAC
A-TAACTCATCAAGTC-AACCTCATAATATCAGAGAATCTAAGTTTCGTCAAAGCTTTTG
ATGTATACATCTTTGTCATTTGTTATATTGCTGCTGTACAG-TGCCAAAAA-TCTCTGAA
-GAAGCTATTAAATAGAAATAAC-------TTGGTTGAC---ATA--------AACA---
--GAA---TTATGCTC--------------------TAAAAATATGTAAAGAAACTAACT
ACCATGTATGTTA---TATCTCACTTCTTTCCATTCCGTGTAGATCACTAGCACTGGAGA
AGAGATTGGATTGAA-TCACTTTAAACCAATACGGCCTCTGGGATGTGGAGATACTGGCA
GGTATACTGA--------------------------------------------------
----------------------------------ATTTCATAACTGTGGTTGCATC--AT
ATTTAACATATTTCGATTGTT----------GATAGCTA------TTGAAATTTATAG--
T-TGG----GCTCTGGAA-CTTATAATAATTGA---TCTTCTTTCCATCTTACT------
----------------TTCTGTTTCC-ATCCCCTTCT---GTTGATTGTCTTTG--TTGT
TT--CAATAGTTTAAAATCATT-CAACC-TAACCAAAATG-AT---------------AT
TTC--AACT-GTTTTTT-GCAGTG-TTCATTTGGTGGAAC-TGATTGGTAGT-GGTGAAC
-TATTTGCCATGAAAGCAATTGG-------------------------------------
------------------------------------------------------------
------------------------------------------------------------
------------------------------------------------------------
------------------------------------------------------------
------------------------------------------------------------
------------------------------------------------------------
------------------------------------------------------------
------------------------------------------------------------
------------------------------------------------------------
------------------------------------------------------------
------------------------------------------------------------
------------------------------------------------------------
------------------------------------------------------------
-----------
>Sta_cham_A
---------------------------T--ATTCTCAGCCTGTATTCCCAAAACCCCACA
AAAGAGAGAGCATTGCATGGACAGCAATAAGAAAGGTATTATATTGCAAACTGGGAATCT
CATTTTAGCA-TTTAATATTATCTCAATACGA--ATA---------TGTCTTTTATTTAC
A-TAACTCGTCAAGTC-AACCTCATAATTTCAGAATATCTAAGTTTCGTCAAAGCTTTTG
ATGTATGCATCTTTGTCATTTGTTATATTGCTGCTGTACAA-TGCCAAAAA-TCTCTGAA
-GAACCTATTAAACAGAAATAAC-------TAGGTTGAC---ATA--------AACA---
--GAA---TTATGCTC--------------------TAAAAATATGTAAAGAAACTAACT
ACCACGTATGTTA---TATCTCACTTCTTTCCATTCCTTGTAGATCACTAGCACTGGAGA
AAAGATTGGATTGAA-TCACTTTAAACCAATACGGCCTCTGGGATGTGGAGATACTGGCA
GGTATACTGA--------------------------------------------------
----------------------------------ATTTCATAACTGTGGTTGCATC--AT
ATTTAACATATTTCGATTGTT----------GATAGCTA------TTGATATTTATAG--
T-TGT----GCTCTGGAA-CTTATAATAATTGA---TCTTCTTTCCATCTTACT------
----------------TTCTGTTTCC-ATCCCCTTAT---GTTGATTGTCTTTG--TTGT
TT--CAATAGTTTAAAATCATTTCAAC-----------TG-------------------T
TTC-----------TT--GCAGTG-TTCATTTGGTGGAAC-TGATTGGTAGT-GGTGAAC
-TATTTGCCATGAAAGCAATTGG-------------------------------------
------------------------------------------------------------
------------------------------------------------------------
------------------------------------------------------------
------------------------------------------------------------
------------------------------------------------------------
------------------------------------------------------------
------------------------------------------------------------
------------------------------------------------------------
------------------------------------------------------------
------------------------------------------------------------
------------------------------------------------------------
------------------------------------------------------------
------------------------------------------------------------
-----------
>Sta_cham_B
----------------------------------------------CCCAAAACCCCACA
AAAGAGAGAGCATTGCATGGACAGCAATAAGAAAGGTATTATATTGCAAACTGGGAATCT
CATTTTAGCA-TTTAATATTATCTCAATACGAATATA---------TGTCTTTTATTAAC
A-TAACTCATCAAGTC-AACCTCATAATATCAGAGAATCTAAGTTTCGTCAAAGCTTTTG
ATGTATACATCTTTGTCATTTGTTATATTGCTGCTGTACAG-TGCCAAAAA-TCTCTGAA
-GAAGCTATTAAATAGAAATAAC-------TTGGTTGAC---ATA--------AACA---
--GAA---TTATGCTC--------------------TAAAAATATGTAAAGAAACTAACT
ACCATGTATGTTA---TATCTCACTTCTTTCCATTCCGTGTAGATCACTAGCACTGGAGA
AAAGATTGGATTGAG-TCACTTTAAACCAATACGGCCTCTGGGATGTGGAGATACTGGCA
GGTATACTGA--------------------------------------------------
----------------------------------ATTTCATAACTGTGGTTGCGTC--AT
ATTTAACATATTTCGATTGTT----------GATAGCTA------TTGAAATTTATAG--
T-TGG----GCTCTGGAA-CTTATAATAATTGA---TCTTCTTTCCATCTTACT------
----------------TTCTGTTTCC-ATCCCCTTCT---GTTGATTGTCTTTG--TTGT
TT--CAATAGTTTAAAATCATT-CAACC-TAACCAAAATG-AT---------------AT
TTC--AACT-GCTTTTT-GCAGTG-TTCATTTGGTGGAAC-TGATTGGTAGT-GGTGAAC
-TATTTGCCATGAAAGCAATT---------------------------------------
------------------------------------------------------------
------------------------------------------------------------
------------------------------------------------------------
------------------------------------------------------------
------------------------------------------------------------
------------------------------------------------------------
------------------------------------------------------------
------------------------------------------------------------
------------------------------------------------------------
------------------------------------------------------------
------------------------------------------------------------
------------------------------------------------------------
------------------------------------------------------------
-----------
>Bal_nig_A
GATTGAGACCAGAGGACCTGTGGGCTGTACATTCTCAACTTGTATTTCCGAAACCCCACA
AAAGAGAAAGCGCTGCTTGGACAGCAATAAGAAAGGTACTATATTGCGAAGTAGGAATCT
CA-TTTATCA-GTTAATATTATCTCTTTAGGGATATACTTCTGACATA-CTTATATCAAC
A-GAGCTCATCGAGTC-AACTTCAAAATATCAGAGAATCTAAGTTTTGTCAAAACTTTTG
ATGCGTAAATCTTTGCCATTTGTTATATT---GCTGTACAG-TGCTAAAA--TATCTGA-
-------------CAAAAAAAACTTTTC-TTTGGTTGAC---ATA--------AACA---
--GA----TTATGCTCTAAAAAAA------------TTAAAATATCTAAGGAAAGTAATT
ACCACGTATTTTATAATATCTCACTTCTTTCCGTTCCTTGTAGATCACTAGCAGTGGAGA
AAAGATTGGATTGAA-TCACTTCAAGCCAATACGTCCTCTGGGATGTGGTGATACTGGCA
GGTATACTTA-TTTAACTATATCAATATGTAAAGCCATCCACTTAT--------------
----------------------------------ATTTCTTAACTGTGCTTGCATCTTAT
ATATAACATACTTTGATCGTT-GGTTACTGTGATCGCTA------TTGCAATTTATCA--
T-TGT--------T-GAA-CTTTTAATAATTGA---TCTTCTTTCCATCTTACT------
----------------TTCTGTTTCC-ATTCCCTTCTTCTG-TGATTGTC-TTG--TTGT
TT--CAACAGGGCAAAAGCATT-CCCC--TAA-CAAAATGAAT-TTCCACCTTTGC-AAG
-TAATAACTTGTTTTT--GCAG-G-TTCATT-GGTG-AAC-TGATTGGTAGT-GGTGAGC
CTG-TTGCCATGAA-GCAATTGG-------------------------------------
------------------------------------------------------------
------------------------------------------------------------
------------------------------------------------------------
------------------------------------------------------------
------------------------------------------------------------
------------------------------------------------------------
------------------------------------------------------------
------------------------------------------------------------
------------------------------------------------------------
------------------------------------------------------------
------------------------------------------------------------
------------------------------------------------------------
------------------------------------------------------------
-----------
>Bal_nig_B
GATTGAGACCAGAGGACCTGTGGGCTGTACATTCTCAACTTGTATTTCCGAAACCCCACA
AAAGAGAAAGCGCTGCTTGGACAGCAATAAGAAAGGTACTATATTGCGAAGTAGGAATCT
CA-TTTATCA-GTTAATATTATCTCTTTAGGGATATACTTCTGACATA-CTTATATCAAC
A-GAGCTCATCGAGTC-AACTTCAAAATATCAGAGAATCTAAGTTTTGTCAAAACTTTTG
ATGCGTAAATCTTTGCCATTTGTTATATT---GCTGTACAG-TGCTAAAA--TATCTGA-
-------------CAAAAAAAACTTTTC-TTTGGTTGAC---ATA--------AACA---
--GG----TTATGCTCTAAAAAAA------------TTAAAATATCTAAGGAAAGTAATT
ACCACGTATTTTATAATATCTCACTTCTTTCCGTTCCTTGTAGATCACTAGCAGTGGAGA
AAAGATTGGATTGAA-TCACTTCAAGCCAATACGTCCTCTGGGATGTGGTGATACTGGCA
GGTATACTTA-TTTAACTATATCAATATGTAAAGCCATCCACTTAT--------------
----------------------------------ATTTCTTAACTGTGCTTGCATCTTAT
ATATAACATACTTTGATCGTT-GGTTACTGTGATCGCTA------TTGCAATTTATCA--
T-TGT--------T-GAA-CTTTTAATAATTGA---TCTTCTTTCCATCTTACT------
----------------TTCTGTTTCC-ATTCCCTTCTTCTG-TGATTGTCTTTG--TTGT
TT--CAACAGGGCAAAAGCATT-CCCC--TAAACAAAATGAATATT-CACCTTTGC-AAG
-TA-TAACT-GTTTTTT-GCAGGG-TTCATTTGG-GGAAC-TGATTGGTAGT-GGTGAGC
-TGTTTGCCATGAAAGCAATTG--------------------------------------
------------------------------------------------------------
------------------------------------------------------------
------------------------------------------------------------
------------------------------------------------------------
------------------------------------------------------------
------------------------------------------------------------
------------------------------------------------------------
------------------------------------------------------------
------------------------------------------------------------
------------------------------------------------------------
------------------------------------------------------------
------------------------------------------------------------
------------------------------------------------------------
-----------
>Bal_nig_C
GATTGAGACCAGAGGACCTGTGGGCTGTACATTCTCAACTTGTATTTCCGAAACCCCACA
AAAGAGAAAGCGCTGCTTGGACAGCAATAAGAAAGGTACTATATTGCGAAGTAGGAATCT
CA-TTTATCA-GTTAATATTATCTCTTTAGGGATATACTTCTGACATA-CTTATATCAAC
A-GAGCTCATCGAGTC-AACTTCAAAATATCAGAGAATCTAAGTTTTGTCAAAACTTTTG
ATGCGTAAATCTTTGCCATTTGTTATATT---GCTGTACAG-TGCTAAAA--TATCTGA-
-------------CAAAAAAAACTTTTC-TTTGGTTGAC---ATA--------AACA---
--GA----TTATGCTCTAAAAAAA------------TTAAAATATCTAAGGAAAGTAATT
ACCACGTATTTTATAATATCTCACTTCTTTCCGTTCCTTGTAGATCACTAGCAGTGGAGA
AAAGATTGGATTGAA-TCACTTCAAGCCAATACGTCCTCTGGGATGTGGTGATACTGGCA
GGTATACTTA-TTTAACTATATCAATATGTAAAGCCATCCACTTAT--------------
----------------------------------ATTTCTTAACTGTGCTTGCATCTTAT
ATATAACATACTTTGATCGTT-GGTTACTGTGATCGCTA------TTGCAATTTATCA--
T-TGT--------T-GAA-CTTTTAATAATTGA---TCTTCTTTCCATCTTACT------
----------------TTCTGTTTCC-ATTCCCTTCTTCTGTTGATTGTCTTTG--TTGT
TT--CAACAGTGCAAAAGCATT-CCCC--TAA-CAAA-TGAAT-TT-CACCTTTGC-AAG
-TA--AACTTGTTTTT--GCAGTGGTTCATTTGGTG-AAC-TGATTG-TAGT-GGTGAGC
-TGTTTGCCATGAAAGCAATTG--------------------------------------
------------------------------------------------------------
------------------------------------------------------------
------------------------------------------------------------
------------------------------------------------------------
------------------------------------------------------------
------------------------------------------------------------
------------------------------------------------------------
------------------------------------------------------------
------------------------------------------------------------
------------------------------------------------------------
------------------------------------------------------------
------------------------------------------------------------
------------------------------------------------------------
-----------
>Bal_pseu_A
GATTGAGACCAGAGGACCTGTGGGCTGTACATTCTCAACCTGTATTTCCGAAACCCCACA
AAAGAGAAAGCGCTGCTTGGAGAGCAATAAGAAAGGTATTATATTGCGAACTAGGAATCT
CA--TTAGCA-GTTACTATTATCACTTTGCGGATATACTTCTGACATA-CTTATAATAGC
A-GAACTCATCCGGTC-AACTT-ATAATATCAAAGAATCTAAGTTTTGTCAATTTTTTTG
ATGCGTACATCTTTGCCATTTGTTATATT---GCAATACAG-TGCTAAAA--TCTCTGA-
-------------CAAAAATAACTTT-C-TTTGGTTGAA--TATA--------AACA---
--GA----TTATGCTCCAAAAATT------------TTAAAATATCTAAAGAAAGTAATT
ACCATGTATTTTATAGTATCTCACTTCTTTACGTTCCTTGTAGATCACTAGCAGTGGAGA
AAAGATTGGATTGAA-TCACTTCAAGCCGATACGTCCTCTGGGATGTGGAGATACTGGCA
GGTATACTGA-TATAACTATATCGATTTGTAAAGCCATCCACCT----------------
----------------------------------ATTTCTTAACTGTGCTGG---CTTAT
ATATAACATACTATGATCGTT-GGTTACTGT-A--GCTA------TTGTAATTTATCA--
T-TGT--------T-GAA--TTTTAATAATTGA---TCTTCTTTCCATCT-ACT------
----------------TTCTGTT-CC-ATTCCCTTCT---G-TAA-TGTCTATG--T-GT
T---CAACAGTTC-AAAGCATT-CCCC--TTAACAAGATGAAT-TT-CCCCTTTGC-AGG
GT----ACTTGTTTTTT-GCAGGG-TTCATTTGGTG-AAC-TGATTGTAAGT-GGGGAAC
TTG-TTGC-ATGAAAGCA-TTG--------------------------------------
------------------------------------------------------------
------------------------------------------------------------
------------------------------------------------------------
------------------------------------------------------------
------------------------------------------------------------
------------------------------------------------------------
------------------------------------------------------------
------------------------------------------------------------
------------------------------------------------------------
------------------------------------------------------------
------------------------------------------------------------
------------------------------------------------------------
------------------------------------------------------------
-----------
>Bal_pseu_B
GATTGAGACCAGAGGACCTGTGGGCTGTACATTCTCAACCTGTATCTCCGAAACCCCACA
AAAGAGAAAGCGCTGCTTGGAGAGCAATAAGAAAGGTATTATATTGCGAACTAGGAATCT
CA--TTAGCA-GTTACTATTATCACTTTACGGATATACTTCTGACATA-CTTATAATAGC
A-GAACTCATCCGGTC-AACTT-ATAATATCAAAGAATCTAAGTTTTGTCAATTTTTTTG
ATGCGTACATCTTTGCCATTTGTTATATT---GCAATACAG-TGCTAAAA--TCTCTGA-
-------------CAAAAATAACTTT-C-TTTGGTTGAA--TATA--------AACA---
--GA----TTATGCTCCAAAAATT------------TTAAAATATCTAAAGAAAGTAATT
ACCATGTATTTTATAGTATCTCACTTCTTTACGTTCCTTGTAGATCACTAGCAGTGGAGA
AAAGATTGGATTGAA-TCACTTCAAGCCGATACGTCCTCTGGGATGTGGAGATACTGGCA
GGTATACTGA-TATAACTATATCGATTTGTAAAGCCATCCACCT----------------
----------------------------------ATTTCTTAACTGTGCTGG---CTTAT
ATATAACATACTATGATCGTT-GGTTACTGT-A--GCTA------TTGTAATTTATCA--
T-TGT--------T-GAA-TTTTTAATAATTGA---TCTTCTTTCCATCTTACT------
----------------TTCTGTTTCC-ATTCCCTTCT---G-TAATTGTCTATG--T-GT
T---CAACAGTTC-AAAGCATT-CCCC--TAAACA-GATGAAT-TT-CCCCTTTGCAAGG
GTA---ACTTGTTTTT--GCA-TG--TCATTTG-TG-AAC-TGA-TG-TAGT-GGTGAAC
-TG-TTGC-ATGAA-GCA--TG--------------------------------------
------------------------------------------------------------
------------------------------------------------------------
------------------------------------------------------------
------------------------------------------------------------
------------------------------------------------------------
------------------------------------------------------------
------------------------------------------------------------
------------------------------------------------------------
------------------------------------------------------------
------------------------------------------------------------
------------------------------------------------------------
------------------------------------------------------------
------------------------------------------------------------
-----------
>Bal_pseu_C
GATTGAGACCAGAAGACCTGTGGGCTGTACATTCTCAACCTGTATTTCCGAAACCCCACA
AAAGAGAAAGCGCTGCTTGGAGAGCAATAAGAAAGGTATTATATTGCGAACTAGGAATCT
CA--TTAGCA-GTTACTATTATCACTTTACGGATATACTTCTGACATA-CTTATAATAGC
A-GAACTCATCCGGTC-AACTT-ATAATATCAAAGAATCTAAGTTTTGTCAATTTTTTTG
ATGCGTACATCTTTGCCATTTGTTATATT---GCAATACAG-TGCTAAAA--TCTCTGA-
-------------CAAAAATAACTTT-C-TTTGGTTGAA--TATA--------AACA---
--GA----TTATGCTCCAAAAATT------------TTAAAATATCTAAAGAAAGTAATT
ACCATGTATTTTATAGTATCTCACTTCTTTACGTTCCTTGTAGATCACTAGCAGTGGAGA
AAAGATTGGATTGAA-TCACTTCAAGCCGATACGTCCTCTGGGATGTGGAGATACTGGCA
GGTATACTGA-TATAACTATATCGATTTGTAAAGCCATCCACCT----------------
----------------------------------ATTTCTTAACTGTGCTGG---CTTAT
ATATAACATACTATGATCGTT-GGTTACTGT-A--GCTA------TTGTAATTTATCA--
T-TGT--------T-GAA-TTTTTAATAATTGA---TCTTCTTTCCATCTTACT------
----------------TTCTGTTTCC-ATTCCCTTCT---G-TAATTGTCTATG--T-GT
TT--CAACAGTTC-AAAGCATT-CCAC--TAA-CA-GATGA-TATT-CCCCTTTGC-AGG
GTA---ACTGGTTTTTT-GCAGGG-TTCATTTGG-GGAACTTGATTG-TAGT--GTGAAC
-TG-TTGCCATGAAAGCAATTG--------------------------------------
------------------------------------------------------------
------------------------------------------------------------
------------------------------------------------------------
------------------------------------------------------------
------------------------------------------------------------
------------------------------------------------------------
------------------------------------------------------------
------------------------------------------------------------
------------------------------------------------------------
------------------------------------------------------------
------------------------------------------------------------
------------------------------------------------------------
------------------------------------------------------------
-----------
>Ghom_jav_A
GATTGAGACCACAGGACCTGTGGGCTGTACTTTCTCGACCTGTATTCCCGAAACCCCACA
AAAGAGAAAGCGCTGCATGGACGGCAATAATAAAGGTACTATTTTGCGAACTGGCCATCT
CA-TTTAGCA-GATAATATTATCTCTTTACGGATATAATTCTAACATATCTTTTATTAAC
-TTAACTCATCTC-TCCAACTTCATAAAATGAGAGAATCTAAATTTTGTCAAAACTTTTG
ACGCCTGCATCGTTGTCATTGGTCATGTT---GCTGCACAGATGCTCCAA--TCTACGGA
AGAAACTATTAAGCCGAAGGAACTTTGC-TTTGGCTGAC---ATGC-------CCCAAGC
A-GAA---TTAAGCTCAAAATATCTGCTC-------TAAAAATCTCAAAAGATATTAACT
GCCATGTATTTTA---TACCTCACTTCTTTCCATTCCTTGTAGATCACTAGCACTGGAGA
AAAGATTGGATTGAA-TCACTTCAAGCCCATACGTCCTCTGGGATGTGGAGATACTGGCA
GGTATACAGA-TTTAACTATATCAATTTGTAAAGCAGTCCACCTTTTCATCATGTATACC
TAGCTCTATATGCACTCGTCGCTTAATACTCTGAATTTCATAACTGTGGTTGCATCT--T
ATATAACATATTTCGATTGTT-GATTACAGTGATAGCTA------TTGTAATTTATCA--
T-TGT-GT-GCCCTGGAA-CTTTTAATAATTGATCTTCT-CTTTCCATCTG-C-------
----------------TTCCGTT-CC-ATCCCCTTCT-CTG-TCATTG-CTTTG--TGGT
T---CAACAGGT-AAAAGCATT-CAACC-TACCCAAA-TGA-TATTTCACCTATGCAAGT
ATA---ACTGTTTTTTTTGCA-TG-TTCATT-GG-GGAAC-TGATTGGTAGG-GGCGAAA
-TG-TTGCCATGAA-GCA-TTGG-------------------------------------
------------------------------------------------------------
------------------------------------------------------------
------------------------------------------------------------
------------------------------------------------------------
------------------------------------------------------------
------------------------------------------------------------
------------------------------------------------------------
------------------------------------------------------------
------------------------------------------------------------
------------------------------------------------------------
------------------------------------------------------------
------------------------------------------------------------
------------------------------------------------------------
-----------
>Ghom_jav_B
GATTGAGACCAGAAGACCTGTGGGCTGTACATTCTCAACCTGTATTCCCGAAACCCCACA
AAAGAGAAAGTGCTGCATGGACAGCAATAAGAAAGGTATTATTTTGCAAACTGGGAATCT
CA-TTTAGCA-GTTAATATTATCTCTTTACGGATATAATTCTAACATATCTTTTATTAGC
-TTAACTCATCAAGTC-AACTTCATAATATCAGAGAATCTAATTTTTGTCAAAACTTTTG
ACGCATACATCGTTGTCATTTGTTATATT---GCTGTACAGATGCTAAAAA-TCTAGGGA
AGAAACTATTAAACAGAAATAACTTTTC-TTTGGTTGAC---ATA--------AACAAGC
A-GAA---TTATGCTCTAAATATCTGCTC-------TAAAAATCTCAAAAGATATTAACT
GCCATGTATTTTA---TACCTCACTTCTTTCCATTCCTTGTAGATCACTAGCACTGGAGA
AAAGATTGGATTGAA-TCACTTCAAGCCCATACGTCCTCTGGGATGTGGAGATACTGGCA
GGTATACAGA-TTTAACTATATCAATTTGTAAAGCAGTCCACCTTTTCATCATGTATACC
TAGCTCTATATGCACTCGTCGCTTAATACTCTGAATTTCATAACTGTGGTTGCATCT--T
ATATAACATATTTCGATTGTT-GATTACAGTGATAGCTA------TTGTAATTTATCA--
T-TGTTGTTGCCCTGGGA-CTTTTAATAAT-GATCTTCTTCTTTCCATCTGGCT------
----------------TTCGGTT-CC-ATCCCCTTCTTCGGTTCATTGGCCTTG--TTGT
TT--CAACAGGGT-AAAGCATT-CAACCCTAACCAAAATGA-T-TTTCCCCTTTGCAAGT
ATA----CTGGTTTTTT-GCAGTG-TTCATTTGGGGG-AC-TGA-TG-TAGT-GGTGAAC
TTGTTTGCCATGAAAGCA-TTG--------------------------------------
------------------------------------------------------------
------------------------------------------------------------
------------------------------------------------------------
------------------------------------------------------------
------------------------------------------------------------
------------------------------------------------------------
------------------------------------------------------------
------------------------------------------------------------
------------------------------------------------------------
------------------------------------------------------------
------------------------------------------------------------
------------------------------------------------------------
------------------------------------------------------------
-----------
>Ghom_jav_C
GATTGAGACCAGAGGACCTGTGGGCTGTACATTCTCAACCTGTATTCCCGAAACCCCACA
AAAGAGAAAGTGCTGCATGGACAGCAATAAGAAAGGTATTATTTTGCAAACTGGGAATCT
CA-TTTAGCA-GTTAATATTATCTCTTTACGGATATAATTCTAACATATCTTTTATTAGC
-TTAACTCATCAAGTC-AACTTCATAATATCAGAGAATCTAATTTTTGTCAAAACTTTTG
ACGCATACATCGTTGTCATTTGTTATATT---GCTGTACAGATGCTAAAAA-TCTAGGGA
AGAAACTATTAAACAGAAATAACTTTTC-TTTGGTTGAC---ATA--------AACAAGC
A-GAA---TTATGCTCTAAATATCTGCTC-------TAAAAATCTCAAAAGATATTAACT
GCCATGTATTTTA---TACCTCACTTCTTTCCATTCCTTGTAGATCACTAGCACTGGAGA
AAAGATTGGATTGGA-TCACTTCAAGCCAATACGTCCTCTGGGATGTGGAGATACTGGCA
GGTATACTGA-TTTAACTATATCAATTTGTAATGCCTTCCACCT----------------
----------------------------------ATTTCTTAACTGTGGTTGCATCT--T
ATATAACGTATTTTGATCGTT-GGTTACTATGATAGCTA------TTGTAATT-ATCG--
T-TGTTGCTGCA-TGGAA-CTTTTAATGATTGA---TCTTCTTTCCATCTTACT------
----------------CTCTGTTTCC-A-----TTCT-CTTCTTC-TGTGATTGCCTTGT
GTTTCA-CATGT--AAAGCATT-CAACC-TAAACAAA-TGAAT-TTCCACCTTTGCAAG-
-TA---AC-GGTTTTTT-GCA-TGGTTCATTTGGTG-AAC-TGATTGCCAGT-GGTGAA-
TTG-TTGCCATGAA-GCA--TG--------------------------------------
------------------------------------------------------------
------------------------------------------------------------
------------------------------------------------------------
------------------------------------------------------------
------------------------------------------------------------
------------------------------------------------------------
------------------------------------------------------------
------------------------------------------------------------
------------------------------------------------------------
------------------------------------------------------------
------------------------------------------------------------
------------------------------------------------------------
------------------------------------------------------------
-----------
>Acro_pal_A
GATTGAGACCAGAGGACCTGTGGGCTGTACATTCTCAACCTGTATTCCCAAAACCCCACA
AAAGAGAAAGCGCTGCATGGACAGCAATAAGAAAGGTATTATATTG-GAACTAGGAATAC
CA-TTTAGCA-GTTAATATTATCTCTTTAAGGATTTAATGCTTACATA-CTTATATCAGC
ATTAACTCCTCAAGTC-AACTTCATAATATCAGAGAATATAAGTTCTGTCAAAACTTTTG
ATGCATACATATTTGCCATTTGTTATATT---GCTATACAGA-GCTAAAAA-TTTCTGAT
--AAAATA-------------ACTAG---TTTGGTTGGC---ATG--------AA-TA--
--GAG----TATGCTTTAATTGTCTGCTCTAAAAAATAAAAATATCTAAAGAAAGTCATT
ACCATGTATTTTA---TATCTCACTTCTTTCCATTCCTTGTAGATCACTAGCACTGGAGA
AAAGATTGGATTGGA-TCACTTCAAGCCAATACGTCCTCTGGGATGTGGAGATACTGGCA
GGTATACTGA-TTTAACTATATCAATTTGTAATGCCTTCCACCT----------------
----------------------------------ATTTCTTAACTGTGGTTGCATCT--T
ATATAACATATTTTGATCGTTGGGTTACTATGATAGCTA------TTGTAATT-ATCG--
T-TGTTGCTGCA-TGAAAACTTTTAATGATTGA---TCTTCTTTCCATCTTACT------
----------------CTCTGTTTCC-ATTCTCTTCTTCTG-TGATTGTCTTTG--TTGT
TTT-CAACATGT-AAAAGCTTT-CAACC-TAAACAAA-TGAAT-TTCCACCTTTGCAAG-
-TA---ACTTGTTTTT--GCAGGG-TTCCTTTGGGG--ACCTGATTGC-AGT-GGTGAA-
TTGTTTGCCATGAAAGCA-TTG--------------------------------------
------------------------------------------------------------
------------------------------------------------------------
------------------------------------------------------------
------------------------------------------------------------
------------------------------------------------------------
------------------------------------------------------------
------------------------------------------------------------
------------------------------------------------------------
------------------------------------------------------------
------------------------------------------------------------
------------------------------------------------------------
------------------------------------------------------------
------------------------------------------------------------
-----------
>Bet_mac_A
GATTGAGACCAGAGGACCTGTGGGCTTTACATTCTAATCCTGTATTCCCGAAACCCCACA
AAAGAGAAAGTGTTGCATGGACAGCTATAAGAAAGGTATTATATTGCGAACTGCGAATCT
CA--TATGCA-GTTAATATTATCTCTTGATGGATATAATA-TAACATATCTTTTGTTAGC
A-TAACTCATCAAGTC-AACTTCAAAATATCAAAGAATCTAAGTTTTATCAAAACTTTGA
ACACGTACATCTATGTCAT---ATCTATT---GCTGTGCAG-TGCCAAAAAATCTCTGAA
-GAAACT-TTAAACAGAAATG---------------------------------------
---------TCTGCTC--------------------TAAAA-TATAT----AAAGTAGCT
ACCATGCGTTTTC---TTTCTCACTTCTTTCCATTCCTTGTAGATCACTAGCACTGGAGA
AAAGATTGGATTGAA-TCACTTCAAGCCGATACGTCCTCTGGGATGTGGAGATACTGGCA
GGTATACTGATTTTAACTATATCGATTTGTAAAGCAATTCGTCGTT--------------
-----------------------TAATACCCTGAATTTCGTATCTGTGGTTGCGTCT--T
ATATAACATATTTCGCTTGTT-GATTACTATGGTAGATAATTAGATAGTAATTTATAGCA
TGTGTAGTTGCACTGGAA-CTTTAAATAATTGA---TCTTCTTTCCATCTTATT------
----------------TTCTGTTTC-TATCCCCTTCT---G-TGAAAGTCTTTG--T-GT
T---C---------AAAGCATT-CAACC-TAATTAAA-ATTAT-TTAACCTTATGCAAGT
-TAT-AACTGGTTTTTT-G-AATG-TTCATTTGG-GGAAC-TGATTG-TAGT-GGTGAAC
-TGTTTGCCATGAA-GCA-TTG--------------------------------------
------------------------------------------------------------
------------------------------------------------------------
------------------------------------------------------------
------------------------------------------------------------
------------------------------------------------------------
------------------------------------------------------------
------------------------------------------------------------
------------------------------------------------------------
------------------------------------------------------------
------------------------------------------------------------
------------------------------------------------------------
------------------------------------------------------------
------------------------------------------------------------
-----------
>Bet_mac_B
GATTGAGACCAGAGGACCTGTGGGCTTTACATTCTAATCCTGTATTCCCGAAACCCCACA
AAAGAGAAAGTGTTGCATGGACAGCTATAAGAAAGGTATTATATTGCGAACTGCGAATCT
CA--TATGCA-GTTAATATTATCTCTTGATGGATATAATA-TAACATATCTTTTGTTAGC
A-TAACTCATCAAGTC-AACTTCAAAATATCAAAGAATCTAAGTTTTATCAAAACTTTGA
ACACGTACATCTATGTCAT---ATCTATT---GCTGTGCAG-TGCCAAAAAATCTCTGAA
-GAAACT-TTAAACAGAAATG---------------------------------------
---------TCTGCTC--------------------TAAAA-TATAT----AAAGTAGCT
ACCATGCGTTTTC---TTTCTCACTTCTTTCCATTCCTTGTAGATCACTAGCACTGGAGA
AAAGATTGGATTGAA-TCACTTCAAGCCGATACGTCCTCTGGGATGTGGAGATACTGGCA
GGTATACTGATTTTAACTATATCGATTTGTAAAGCAATTCGTCGTT--------------
-----------------------TAATACCCTGAATTTCGTATCTGTGGTTGCGTCT--T
ATATAACATATTTCGCTTGTT-GATTACTATGGTAGATAATTAGATAGTAATTTATAGCA
TGTGTAGTTGCACTGGAA-CTTT-AATAATTGA---TCTTCTTTCCATCT-ATT------
----------------TTCTGTT-CCTATCCC-TTCT---G-TGAAAGTCTTTG--T-GT
T---C----------AAGCATT-CA-CC-TAATTAAA-TTTATATTTCCCTTATGC-AGT
TTA----CTTGTTTTTTTG-AAGGG-TCATTTGGTG-AAC-TGATTG-TAGTGGGTGAAC
TTGTTTGCCATGAAAGCATTTGG-------------------------------------
------------------------------------------------------------
------------------------------------------------------------
------------------------------------------------------------
------------------------------------------------------------
------------------------------------------------------------
------------------------------------------------------------
------------------------------------------------------------
------------------------------------------------------------
------------------------------------------------------------
------------------------------------------------------------
------------------------------------------------------------
------------------------------------------------------------
------------------------------------------------------------
-----------
>Phlo_fru_A
GATTGAGACCAGAGGACCTGTGGGCTGTACATTCTCAACCTGTATTCCCGAAACCCCACA
AAAGAGAAAGTGTTGCGTGGACAGCAATAAGAAAGGTATT-TATTGCGAACTGGGA--CT
----TA-GCAAATTGATATCATCTCTTTACAGATATAAATCTAACATATTTTTCATTAGC
-TTAACTCATCAAGTC-AACTTCATAATATCAGAGAATTTAAA--TTGTCAAAACTTTTG
ATGTGT---------------GTTATATT---GCTGTACAG-TGCTAAAAA-TCTCTGAA
-GAAACTGCTGAACAGAAGTAATTTTTATTTTGGT-GACATAATGAAAGTAACTATAAAC
AAGAAAACCAATCCTTTAAT-GCCAGA--TAA----TTGGGGTAGGCAAAGGAAGTAACT
ATC-TGCTCTAAAA-GTATCTCACTTCCCCCCATTCCTTGTAGATCACTAGCACTGGAGA
AAAGATTGGATTGAA-TCACTTCAAGCCGATACGTCCTCTGGGATGTGGAGATACTGGCA
GGTATAC-GA-TTTAACTATATTGATTTAAAAAGCTGTCCACCTTGTAATCACGTATACA
T---------------------------------ATTTCATAACTGTGCTTGCATTT--T
ATATAA-ATATTTTGATTGTT-GAT--CT-------------------------------
--------------GCAA-CTTT-AACAATTG----T-TT-TT-CCATCTTACT------
----------------TTCTGTT-CC-ATCCCCTTCTTCTGTTGA-TGTCTT-G--TAGT
T--CCA-CAGTTTAAGAGCATT-CTTTC-TTA-CAAAATGAAACCCTCCTCTTTGCAAGT
AAA----CTGGTTTTTT-CCAAGGG-TTTTTTGGGGGAACTTGATTGGTAATGGGCG-AC
TGGCTTGCCATGAA-GCAATTGG-------------------------------------
------------------------------------------------------------
------------------------------------------------------------
------------------------------------------------------------
------------------------------------------------------------
------------------------------------------------------------
------------------------------------------------------------
------------------------------------------------------------
------------------------------------------------------------
------------------------------------------------------------
------------------------------------------------------------
------------------------------------------------------------
------------------------------------------------------------
------------------------------------------------------------
-----------
>Phlo_fru_B
GATTGAGACCAGAGGACCTGTGGGCTGTACATTCTCAACCTGTATTCCCGAAACCCCACA
AAAGAGAAAGTGTTGCGTGGACAGCAATAAGAAAGGTATT-TATTGCGAACTGGGA--CT
----TA-GCAAATTGATATCATCTCTTTACAGATATAAATCTAACATATTTTTCATTAGC
-TTAACTCATCAAGTC-AACTTCATAATATCAGAGAATTTAAA--TTGTCAAAACTTTTG
ATGTGT---------------GTTATATT---GCTGTACAG-TGCTAAAAA-TCTCTGAA
-GAAACTGCTGAACAGAAGTAATTTTTATTTTGGT-GACATAATGAAAGTAACTATAAAC
AAGAAAACCAATCCTTTAAT-GCCAGA--TAA----TTGGGGTAGGCAAAGGAAGTAACT
ATC-TGCTCTAAAA-GTATCTCACTTCCCCCCATTCCTTGTAGATCACTAGCACTGGAGA
AAAGATTGGATTGAA-TCACTTCAAGCCGATACGTCCTCTGGGATGTGGAGATACTGGCA
GGTATAC-GA-TTTAACTATATTGA-TTAAAAAGCTGTCCGCCTTGTAATCACGTATACA
T---------------------------------ATTTCATA-CTGTGCTTGCATT---T
ATATAA-ATATTTTGATTGT--GAT--CT-------------------------------
--------------GCA--CTTTTAACAATTG----T-TT-TT--CATCTTACT------
----------------TTCTGTTTCC-ATCCC-TTCTTCTGTTGATTGTCCTTG--TAGT
T---CAAAAGTTTAA-AGCATT-CCAACCATAACAAAATGAACCCCTCCT--ATGCAAGA
AAA----CTGTTTTTT--GC-AGGG-TCATTTGG-GGAAC-TG-TTGC-AATGGG-G-AC
TGGTTTGCCTTGAAAGCA-TTGG-------------------------------------
------------------------------------------------------------
------------------------------------------------------------
------------------------------------------------------------
------------------------------------------------------------
------------------------------------------------------------
------------------------------------------------------------
------------------------------------------------------------
------------------------------------------------------------
------------------------------------------------------------
------------------------------------------------------------
------------------------------------------------------------
------------------------------------------------------------
------------------------------------------------------------
-----------
