# Supplementary material for: Evolutionary relationships within the lamioid tribe Synandreae (Lamiaceae) based on multiple low-copy nuclear loci
Source: PeerJ. 2016 Jul 20;4:e2220. doi: 10.7717/peerj.2220 (PMC4958014; doi:10.7717/peerj.2220)
Supplement: Supplemental Information 3 [file peerj-04-2220-s003.fas]

>Acro_inf_1
CAGATTCACATCCCTCTTAGT-CCCATACAT-CTTCCTCAGTCTTCCTTCATGGTTATTC
AGCTTACTGAGGTAACTAAGATGC--ACATA-TTT---------------CTTGTTAATT
CATTGTGACC-GGATCA--------TAGTTGCTTT-AA-CAA--CTTACATTTTTC----
--TGTAATT------------AACAAAACAGA-GGAGATGTTGGGAAGTGGATTGCTTTG
ATA-GCTGTCGTCATACGCCTTTTCTT-CCCCCATCATTTCCGA-GGTTTG---------
--ATGCC-AATCTTCTTACTCA-C-TGTA--------CAGC-----------
>Acro_inf_3
GTGATTCACATCCCTCTTAGT-CCCATACAT-CTTCTTCAGTCTTCCTTCATGGTTATTC
AGCTTACTGAGGTAACTAAGATGC--ACATA-TTT---------------CTTGTTAATT
CATTGTGACC-GGATCA--------TAGTTGCTTT-AA-CAA--CTTACACTTTTC----
--TGTAATT------------AACAAAACAGA-GGAGATGTTGGGAAGTGGATTGCTTTG
ATA-GCTGTCGTCATACGCCTTTTCTT-CCCCCATCATTTCCGA-GGTTTG---------
--ATGCC-AATCTTCTTACTCA-C-TGTA--------CAGC-----------
>Acro_inf_2
CAGATTCACATCCCTCTTAGT-CCCATACAT-ATTCTTCAGTCTTCCTTCATGGTTATTC
AGCTTACTGAGGTAATTAAGATGC--ACATA-TTT---------------CTTGTTAATT
CATTGTGACC-GGATCA--------TAGTTGCTTT-AA-CAA--CTTACATTTTTC----
--TGTAATT------------AACAAAACAGA-GGAGATGTTGGGAAGTGGATTGCTTTG
ATA-GCTGTCGTCATACGCCTTTTCTT-CCCCCATCATTTCCGA-GGTTTG---------
--ATGCC-AATCTTCTTACTCA-C-TGTA--------CAGC-----------
>Acro_pal_1
CAGATTCACATCCCTCTTAGT-CCCATACAT-CTTCTTCAGTCTTCCTTCATGGTTATTC
AGCTTACTGAGGTAACTAAGATGC--ACATA-TTT---------------TTTGTTAATT
CAT--TGACCT-GATCA--------TAGTTGCTTT-AA-CAA--CTTACATTTTTC----
--TGTAATT------------AACAAAACAGA-GGAGATGTTGGGAAGTGGATTGCTTTG
ATA-GCTGTCGTCATACGCCTTTTCTT-CCCCCATCATTTCCGA-GGTTTG---------
--ATGCC-AATCTTCTTACTCA-C-TGTA--------CAGCTTT-AATTTTG
>Acro_pal_2
GTGATTCACATCCCTCTTAGT-CCCATACAT-CTTCTTCAGTCTTCCTTCATGGTTATTC
AGCTTACTGAGGTAGCTAAGATGC--ACATA-TTT---------------TTTGTTAATT
CAT--TGACCT-GATCA--------TAGTTGCTTT-AA-CAA--CTTACATTTTTC----
--TGTAATT------------AACAAAACAGA-GGAGATGTTGGGAAGTGGATTGCTTTG
ATA-GCTGTCGTCATACGCCTTTTCTT-CCCCCATCATTTCCGA-GGTTTG---------
--ATGCC-AATCTTCTTACTCA-C-TGTA--------CAGCTTT-AATTTTG
>Acro_pal_3
CAGATTCACATCCCTCTTAGT-CCCATACAT-CTTCTTCAGTCTTCCTTCATGGTTATTC
AGCTTACTGAGGTAACTAAGATGC--ACATA-TTT---------------CTTGTTAATT
CATTGTGACCT-GATCA--------TAGTTGCTTT-AA-CAA--CTTACATTTTTC----
--TGTAACT------------AACAAAACAGA-GGAGATGTTGGGAAGTGGATTGCTTTG
ATA-GCTGTCGTTATACGCCTTTTCTT-CCCCCATCATTTCCGA-GGTTTG---------
--ATGCC-AATCTTCTTACTCA-C-TGTA--------CAGCTTT-AATTTTG
>Scut_hir_3
CAGATTCACATCCCTCTTAGT-CCCATACAT-TTTCCTTAGTCTTCCTTCATGGTTATTT
GGCCTACTCAGGTAATTA---T-----CCTTGTTTCAGAGAACTGTCTC-GT-ATTA--T
CTT---GACTC-AATCACAATTCACTAGTTGCTTT-GA-CAATTCTGACAATTCTCACGT
TTTGTTATTCCCTTTCGGGT-AAAAATACAGG-GGAGAGATTGGAAAGTGGATTGCTATA
ATC-GCTGTTGTAATACGCCTTTTCTT-CCCCAAACATTTCCCA-GGTTTGTCAATTTTG
AGATTTG-AATATTCTGA-TCAACAC-TA--------GATCTAC-AATTCTT
>Scut_hir_1
GTGATTCACATCCCTCTTAGT-CCCATACAT-TTTCCTTAGTCTTCCTTCATGGTTATTT
GGCCTACTCAGGTAATTA---T-----CCTTGTTTCAGAGAACTGTCTC-GT-ATTA--T
CTT---GACTC-AATCACAATTCACTAGTTGCTTT-GA-CAATTCTGACAATTCTCACGT
TTTGTTATTCCCTTTCGGGT-AAAAATACAGG-GGAGAGATTGGAAAGTGGATTGCTATA
ATC-GCTGTTGTAATACGCCTTTTCTT-CCCCAAACATTTCCCA-GGTTTGTCAATTTTG
AGATTTG-AATATTCTGA-TCAACAC-TA--------GATCTAC-AATTCTT
>Scut_hir_2
GTGATTCACATCCCTCTTAGT-CCCATACAT-TTTCCTCAGTCTTCATTCATGGTTATTT
GGCCTACTCAGGTAATTA---T-----CCTTGTTTCAGAGAACTGTCTC-GT-ATTA--T
CTT---GACTC-AATCACAATTCACTAGTTGCTTT-GA-CAATTCTGACAATTCTCACGT
TTTGTTATTCCCTTTCGGGTAAAAAATACAGG-GGAGAGATTGGAAAGTGGATTGCTATA
ATC-GCTGTTGTAATACGCCTTTTCTT-CCCCAAACATTTCCCA-GGTTTGTCAATTTTG
AGATTTG-AATATTCTGA-TCAACAC-TA--------GATCTAC-AATTCTT
>Ghom_jav_1
GTGATTCACATCCCTCTTAGT-CCCATACAT-TTTCATCAGTCTTCCTTCATGGTTATTC
AGCTTACTGAGGTAACTA---T-----CCTTGTCCAAGATAACTATTT--G---TTA-TT
CTTTTCGACCC-GATCAATTGTTTCTAGTTGCTTT-AA-CAATTT-G-CATTTTTC----
--TGTAATTGTCGTGTGGGC-AACAATACAGA-GGAGATGTTGGAAAGTGGATTGCTTTG
ATA-GCTGTCGTATTACGCCTTTTCTT-CCCCCGACATTTTCCA-GGTGTG---------
--ATGCC-ATTCTT--AA-TCA-C-CATATAACATTGTAGCTTC-AATTTTG
>Ghom_jav_2
GTGATTCACATCCCTCTTAGT--CCATACAT-TTTCTTCAGTCTTCCTTCATGGTTATTC
AGCTTACTGAGGTAACTA---T-----CCTTGTCCAAGATAACTATTT--G---TTA-TT
CTTTTCGACCC-GATCAATTGTTTCTAGTTGCTTT-AA-CAATTT-G-CATTTTTC----
--TGTAATTGTCGTGTGGGC-AACAATACAGA-GGAGATGTTGGAAAGTGGATTGCTTTG
ATA-GCTGTCGTATTACGCCTTTTCTT-CCCCCGACATTTTCCA-GGTGTG---------
--ATGCC-ATTCTT--AA-TCA-C-CATATAACATTGTAGCTTC-AATTTTG
>Phlo_tub_2
CAGATTCACATCCCTCTTAGT-CCCATACAT-TTTCTTCAGTCTTCCCACATGGTTATTC
GGCATACTCAGGTAG-TAA-CTAAGTACTTT--CTTCAAG----ATAT--ATAACTACTT
CTTTTTAACCC-AATCA-------C-AGTTGTTTT-AA-CAATTT--ACATTTTGC----
--TGTAATT------------AACAATACAGA-GGAGATGTGGGAAAGTGGATTGCTTTG
GTA-GCTATCGTGATACGCCTTTTCTT-CCCCCAACATTTTCGA-GGTCTC---------
--ATGCC-ATTCTTCTTATTCA-C--------------AAAT-C-AATTTT-
>Phlo_tub_3
CAGATTCACATCCCTCTTAGT-CCCATACAT-TTTCTTCAGTCTTCCCACATGGTTATTC
GGCATACTCAGGTAG-TAA-CTAAGTACCTT--CTTCAAG----ATAT--ATAACTACTT
CTTTTTAACCC-AATCA-------C-AGTTGTTTT-AA-CAATTT--ACATTTTGC----
--TGTAATT------------AACAATACAGA-GGAGATGTGGGAAAGTGGATTGCTTTG
GTA-GCTATCGTGATACGCCTTTTCTT-CCCCCAACATTTTCGA-GGTCTC---------
--ATGCC-ATTCTTCTTATTCA-C--------------AAAT-C-AATTCT-
>Phlo_tub_1
GTGATTCACATCCCTCTTAGT-CCCATACAT-TTTCTTCAGTCTTCCCACATGGTTATTC
GGCATACTCAGGTAG-TAA-CTAAGTACCTT--CTTCAAG----ATAT--ATAACTACTT
CTTTTTAACCC-AATCA-------C-AGTTGTTTT-AA-CAATTT--ACATTTTGC----
--TGTAATT------------AACAATACAGA-GGAGATGTGGGAAAGTGGATTGCTTTG
GTA-GCTATCGTGATACGCCTTTTCTT-CCCCCAACATTTTCGA-GGTCTC---------
--ATGCC-ATTCTTCTTATTCA-C--------------AAAT-C-AATTTT-
>Phlo_fru_1
CAGATTCACATCCCTCTTAGT-CCCATACAT-TTTCTTCAGTCTTCCGACATGGTTATTC
GGCATACTGAGGT----AA-CTACCTACCTT--CTCCAAG----------ATAACTACTT
CTTCTTGACCC-AATCA--------TAGTTGCTTT-AA-CAATTT--ATATTATGC----
--TGTAATT------------AACAATGCAGA-GGGGAAGTGGGAAAATGGATTGCTTTG
GTA-GCTATCATAATACGCCTTTTCTT-CCCCCATCATTTTCGA-GGTCTG---------
--ATGCC-ATTATTC--ATT-G---------------TAACTTC-AATTTT-
>Phlo_fru_2
CAGATTCACATCCCTCTTAGT-CCCATACAT-TTTCTTCAGTCTTCCGACATGGTTATTC
GGCATACTGAGGT----AA-CTACCTACCTT--CTCCAAG----------ATAACTACTT
CTTCTTGACCC-AATCA--------TAGTTGCTTT-AA-CAATTT--ATATTATGC----
--TGTAATT------------AACAATGCAGA-GGGGAAGTGGGAAAATGGATTGCTTTG
GTA-GCTATCATAATACGCCTTTTCTT-CCCCCATCATTTTCGA-GGTCTG---------
--ATGCC-ATTATTC--ATT-G---------------TAACTTC-AATTTT-
>Phlo_fru_3
CAGATTCACATCCCTCTTAGT-CCCATACAT-TTTCTTCAGTCTTCCGACATGGTTATTC
GGCATACTGAGGT----AA-CTACCTACCTT--CTCCAAG----------ATAACTACTT
CTTCTTGACCC-AATCA--------TAGTTGCTTT-AA-CAATTT--ATATTATGC----
--TGTAATT------------AACAATGCAGA-GGGGAAGTGGGAAAATGGATTGCTTTG
GTA-GCTATCATAATACGCCTTTTCTT-CCCCCATCATTTTCGA-GGTCTG---------
--ATGCC-ATTATTC--ATT-G---------------TAACTTC-AATTTT-
>Leo_nep_2
GTGATTCACATCCCTCTTAGT-CCCATACAT-CTTCTTCAGTCTTCCTTCATGGTTATTC
AGCTTACTGAGGTAACTAAGATGC--ACATATTT----------------CTTGTTAATT
CATTGTGACCT-GATCA--------TAGTTGCTCT-AA-CAACTT--ACATTTTTT----
--TGTAATT------------AACAAAACAGA-GGAGATGTTGGGAAGTGGATTGCTTTG
ATA-GCTGTCGTCATACGCCTTTTCTT-CCCCCATCATTTCCGA-GGTTTG---------
--ATGCC-AATCTTCTTACTCA-C-TGTA--------CAGCTTT-AATTGTG
>Leo_nep_2
GTGATTCACATCCCTCTTAGT-CCCATACAT-CTTCTTCAGTCTTCCTTCATGGTTATTC
AGCTTACTGAGGTAACTAAGATGC--ACATATTT----------------CTTGTTAATT
CATTGTGACCT-GATCA--------TAGTTGCTCT-AA-CAACTT--ACATTTTTT----
--TGTAATT------------AACAAAACAGA-GGAGATGTTGGGAAGTGGATTGCTTTG
ATA-GCTGTCGTCATACGCCTTTTCTT-CCCCCATCATTTCCGA-GGTTTG---------
--ATGCC-AATCTTCTTACTCA-C-TGTA--------CAGCTTT-AATTGTG
>Leu_infl_1
GTGATTCACATCCCTCTTAGT-CCCATACAT-CTTCTTCAGTCTTCCTTCATGGTTATTC
AGCTTACTGAGGTAACTAAGATG----CATATTT----------------CTTATTAATT
CATTGTGACCT-GATCA--------TAGTTGCTTT-AA-CAACTT--TCATTTTTC----
--TGTAATT------------AACAAAACAGA-GGAGATGTTGGGAAGTGGATTGCTTTG
ATA-GCTGTCATCATACGCCTTTTCTT-CCCCCATCATTTCCGA-GGTTTG---------
--ATGCC-AATCTTCTTACTCA-C-TGTA--------CAGCTTT-AATTTTG
>Leu_infl_2
GTGATTCACATCCCTCTTAGT-CCCATACATACTTCTTCAGCCTTCCTTCATGGTTATTC
AGCTTACTGAGGTAACTAAGATG----CATATTT----------------CTTATTAATT
CATTGTGACCT-GATCA--------TAGTTGCTTT-AA-CAACTT--TCATTTTTC----
--TGTAATT------------AACAAAACAGA-GGAGATGTTGGGAAGTGGATTGCTTTG
ATA-GCTGTCATCATACGCCTTTTCTT-CCCCCATCATTTCCGA-GGTTTG---------
--ATGCC-AATCTTCTTACTCA-C-TGTA--------CAGCTTT-AATTTTG
>Mar_perr_2
GTGATTCACATCCCTCTTAGT-CCCATACAT-CTTCTTCAGTCTTCCTTCGTGGTTATTC
AACATACTCAGGTAACTAAGATA---AC-TATTT----------------GTTATCAATT
CTTTTCGACCC-GATCA--------TAGTTGCTTT-AA-CTATTC--ACATTTTTC----
--TGTAATT------------AACAAAACAGA-GGAGAAGTCGGGAAGTGGATTGCTTTG
GTA-GCTGTCGTCTTACGCCTTTTCTT-CCCCCAACATTTTCGA-GGTCTG---------
--ATGCC-ATTCTTCTCATTCG-C-CATATAACATTGTAGCTTC-AATTTTA
>Mar_perr_1
GTGATTCACATCCCTCTTAGT-CCCATACAT-CTTCTTCAGTCTTCCTTCGTGGTTATTC
AACATACTCAGGTAACTAAGATA---AC-TATTT----------------GTTATCAATT
CTTTTCGACCC-GATCA--------TAGTTGCTTT-AA-CTATTC--ACATTTTTC----
--TGTAATT------------AACAAAACAGA-GGAGAAGTCGGGAAGTGGATTGCTTTG
GTA-GCTGTCGTCTTACGCCTTTTCTT-CCCCCAACATTTTCGA-GGTCTG---------
--ATGCC-ATTCTTCTCATTCG-C-CATATAACATTGTAGCTTC-AATTTTA
>Mar_perr_3
GTGATTCACATCCCTCTTAGT-CCCATACAT-CTTCTTCAGTCTTCCTTCGTGGTTATTC
AACATACTCAGGTAACTAAGATA---AC-TATTT----------------GTTATCAATT
CTTTTCGACCC-GATCA--------TAGTTGCTTT-AA-CTATTC--ACATTTTTC----
--TGTAATT------------AACAAAACAGA-GGAGAAGTCGGGAAGTGGATTGCTTTG
GTA-GCTGTCGTCTTACGCCTTTTCTT-CCCCCAACATTTTCGA-GGTCTG---------
--ATGCC-ATTCTTCTCATTCG-C-CATATAACATTGTAGCTTC-AATTTTA
>Sta_syl_1
--GATTCACATCCCTCTTAGT-CCTATACAT-TTTCTTCAGTCTTCCTACATGGTTATTC
GGCATACTGAGGTAACTAA-CTT---CCTTAT---CCAAGATATCTGTTTGTCATTAATT
CTTTTTAGCCC-GATCA--------TAGTTGCTTT-AA-CAGTTT--ACATTTTTC----
--TGTAATT------------AACAATACAGA-GGAGAAATCGGAAAGTGGATTGCTTTG
GTA-GCTATCGTAATACGCCTTTTCTT-CCCCCAAC-TTTCCGA-AGTGTG---------
--ATGCC-ATTCTTCTTATTCA-C-CATATAAAATAC-A-CTTTTAACA---
>Sten_cal_1
--GATTCACATCCCTCTTAGT-CCCATACAT-TTTCTTCAGTCTCCC----TGGTTATTC
GGCATACTGAGGTAACTAA-CTA---CCTTAT---CCAAAATATATGTTTTTCATTAATT
TTTGTTAGCCC-TATCA--------TAGTTTCTTT-AA-CAATTT--ACATTTTTC----
--TGTAATT------------AAAAATACAGA-GGAGAAGTCGGAAAGTGGATTGCTTTG
GTA-GCTATCATAATACGCCTTTTCTT-CCCCCAACATTTCCGA-GGTGCG---------
--ATGCC-ATTCTTCTTATTCA-C-AATATAACATAC-A-GTTTTAACAT--
>Syn_hisp_1
---ATTCACATCCCTCTTAGT-CCCATACAT-TTTCTTCAGTCTTCCTTCATGGTTATTC
ATCATACTCAGGTAACTTA-CTA---CCTTCT---CCAGGGTCCA----------TATAT
CTTTTTCATCC-CATC---------TAATTGCTCT-AA-CAATTT--ATATTTTTC----
--TGTTATC------------AACAACACAGC-GGTGATGTTGGAAAGTGGATTGCTTTT
ATA-GCTGTTGTAATACGCCTTTTCTT-CCCCCAATATTTCCGA-GGTGCG---------
--ACTCC-ATTCGACATATAA--T-GTTGTACCAT---AGCGTC-AGTTTTT
>Syn_hisp_2
---ATT-ACATCCCTCTTAGT-CCCATACAT-TTTCTTCAGTCTTCCTTCATGGTTATTC
ATCATACTCAGGTAACTTA-CTA---CCTTCT---CCAAGGTCCA----------TATAT
CTTTTTCATCC--ATC---------TAATTGCTCT-AA-CAATTT--ATATTTTTC----
--TGTTATC------------AACAACACAGC-GGTGATGTTGGAAAGTGGATTGCTTTT
ATA-GCTGTTGTAATACGCCTTTTCTT-CCCCCAATATTTCCGA-GGTGCG---------
--ACTCC-ATTCGACATATAA--T-GTTGTACCAT---AGCATC-AGTTTTT
>Syn_hisp_3
---ATTCACATCCCTCTTAGT-CCCATACAT-TTTCTTCAGTCTTCCTTCATGGTTATTC
ATCATACTCAGGTAACTTA-CTA---CCTTCT---CCAAGGTCCA----------TATAT
CTTTTTCATCC--ATC---------TAATTGCTCT-AA-CAATTT--ATATTTTTC----
--TGTTATC------------AACAACACAGC-GGTGATGTTGGAAAGTGGATTGCTTTT
ATA-GCTGTTGTAATACGCCTTTTCTT-CCCCCAATATTTCCGG-GGTGCG---------
--ACTCC-ATTCGACATATAA--T-GTTGTACCAT---AGCATC-AGTTTTT
>Syn_hisp_4
---ATTCACATCCCTCTTAGT-CCCATACAT-TTTCTTCAGTCTTCCTTCATGGTTATTC
ATCATACTCAGGTAACTTA-CTA---CCTTCT---CCAGGGTACA----------TATAT
CTTTTTCATCC-CATC---------TAATTGCTCT-AA-CAATTT--ATATTTTTC----
--TGTTATC------------AACAACACAGC-GGTGATGTTGGAAAGTGGATTGCTTTT
ATA-GCTGTTGTAATACGCCTTTTCTT-CCCCCAATATTTCCGA-GGTGCG---------
--ACTCC-ATTCGACATATAA--T-GTTGTACCAT---AGCATC-AGTTTTT
>Mac_car_1
---AT-CACATCCCTCTTAGT-CCCATACAT-TTTCTTCAGTCTTCCTTCATGGTTATTC
ATCATACTCAGGTAACTTA-CTA---CCTTCT---CCAAGGTCCA----------TATAT
CTTTTTCATCC--ATC---------TAATTGCTCT-AA-CAATTT--ATATTTTTC----
--TGTTATC------------AACAACACAGC-GGTGATGTTGGAAAGTGGATTGCTTTT
ATA-GCTGTTGTAATACGCCTTTTCTT-CCCCCAATATTTCCGA-GGTGCG---------
--ACTCC-ATTCGACATATAA--T-GTTGTACCAT---AGCATC-AGTTTT-
>Mac_car_2
GTGATTCACATCCCTCTTAGT-CCCATACAT-TTTCTTCAGTCTTCCTTCATGGTTATTC
ATCATACTCAGGTAACTTA-CTA---CCTTCT---CCAAGGTCCA----------TATAT
CTTTTTCATCC--ATC---------TAATTGCTCT-AA-CAATTT--ATATTTTTC----
--TGTTATC------------AACAACACAGC-GGTGATGTTGGAAAGTGGATTGCTTTT
ATA-GCTGTTGTAATACGCCTTTTCTT-CCCCCAATATTTCCGA-GGTGCG---------
--ACTCC-ATTCGACATATAA--T-GTTGTACCAT---AGCATC-AGTTTT-
>Bra_enq_1
GTGATT---ATCCCTCTTAGT-CCCATACAT-CTTCTTCAGTCTTCCTTCATGGTTATTC
CACATACTCAGGTAACT-GGTTA---CCTTCT---CCAAGATCC---------GCATTTT
CTTTTTGACCC-AATCA--------TAATTGCTTT-AA-CAATTT--ATATTTTTC----
--TGTAATC------------AACATTACAGG-GGTGATGTTGGAAAATGGATTGCTTTG
ATA-GCTGTTGTAATACGCCTTTTCTT-CCCCCAACACTTCCGA-GGTGCG---------
--ATTTC-ATTCTTCTTATTCA-C-CATATGATATTGTAGCATC-AGTTTTT
>Bra_enq_2
GTGAT-CACATCCCTCTTAGT-CCCATACAT-CTTCTTCAGTCTTCCTTCATGGTTATTC
CACATACTCAGGTAACT-GGTTA---CCTTCT---CCAAGATCC---------GCATTTT
CTTTTTGACCC-AATCA--------TAATTGCTTT-AA-CAATTT--ATATTTTTC----
--TGTAATC------------AACATTACAGG-GGTGATGTTGGAAAATGGATTGCTTTG
ATA-GCTGTTGTAATACGCCTTTTCTT-CCCCCAACACTTCCGA-GGTGCG---------
--ATTTC-ATTCTTCTTATTCA-C-CATATGATATTGTAGCATC-AGTTTTT
>War_scut_1
GTGATTCACATCCCTCTTAGT-CCCATACAT-CTTCTTCAGTCTTCCTTCATGGTTATTC
CACATACTCAGGTAACAAAACTA---CCTTCT---CCAAGATCT----------CA-TTT
CTTTTTGACTC-AATCA--------TAATTGCTTT-AA-CAATTT--ATATTGTTC----
--TATAATC------------AACATTACAGG-GGTGATGTTGGAAAATGGATTGCTTTG
ATA-GCTGTTGTAATACGCCTTTTCTT-CCCCCAACATTTCCGA-GGTGCG---------
--GTTCC-ATTCTTCTTTTTCA-G-CATATAACATTGTAGCATC-AGTTTTT
>War_scut_2
GTGATTCACATCCCTCTTAGT-CCCATACAT-CTTCTTCAGTCTTCCTTCATGGTTATTC
CACATACTCAGGTAACAAAACTA---CCTTCT---CCAAGATCT----------CA-TTT
CTTTTTGACTC-AATCA--------TAATTGCTTT-AA-CAATTT--ATATTGTTC----
--TATAATC------------AACATTACAGG-GGTGATGTTGGAAAATGGATTGCTTTG
ATA-GCTGTTGTAATACGCCTTTTCTT-CCCCCAACATTTCCGA-GGTGCG---------
--GTTCC-ATTCTTCTTTTTCA-G-CATATAACATTGTAGCATC-AGTTTTT
>War_scut_3
GTGATTCACATCCCTCTTAGT-CCCATACAT-CTTCTTCAGTCTTCCTTCATGGTTATTC
CACATACTCAGGTAACAAAACTA---CCTTCT---CCAAGATCT----------CA-TTT
CTTTTTGACTC-AATCA--------TAATTGCTTT-AA-CAATTT--ATATTGTTC----
--TATAATC------------AACATTACAGG-GGTGATGTTGGAAAATGGATTGCTTTG
ATA-GCTGTTGTAATACGCCTTTTCTT-CCCCCAACATTTCCGA-GGTGCG---------
--GTTCC-ATTCTTCTTTTTCA-G-CATATAACATTGTAGCATC-AGTTTTT
>Phy_led_1
GTGATTCACATCCCTCTTAGT-CCCATACAT-CTTCTTCAGTCTTCCATCATGGTTATTC
CACCTACTTAGGTAACTAA-CTA---CCTTCT---CCAAGATCT----------CA-TTT
CTTTTTGACTC-AATCA--------TAATTGCTTTTAT-CAATTT--ATAATTTTC----
--TGTAATC------------AACATTACAGA-GGTGATGTTGGAAAATGGATTGCTTTG
ATA-GCTGTTGTAATACGCCTTTTCTT-CCCCCAACACTTCCGA-GGTGCA---------
--ATTCC-ATTCTTCTTATTCA-C-CATATAACATTATAGCATC-AGTTTTT
>Phy_led_2
GTGATTCACATCCCTCTTAGT-CCCATACAT-CTTCTTCAGTCTTCCATCATGGTTATTC
CACCTACTTAGGTAACTAA-CTA---CCTTCT---CCAAGATCT----------CA-TTT
CTTTTTGACTC-AATCA--------TAATTGCTTTTAT-CAATTT--ATAATTTTC----
--TGTAATC------------AACATTACAGA-GGTGATGTTGGAAAATGGATTGCTTTG
ATA-GCTGTTGTAATACGCCTTTTCTT-CCCCCAACACTTCCGA-GGTGCA---------
--ATTCC-ATTCTTCTTATTCA-C-CATATAACATTATAGCATC-AGTTTTT
>Phy_led_3
GTGATTCACATCCCTCTTAGT-CCCATACAT-CTTCTTCAGTCTTCCATCATGGTTATTC
CACCTACTTAGGTAACTAA-CTA---CCTTCT---CCAAGACCT----------CA-TTT
CTTTTTGACTC-AATCA--------TAATTGCTTTTAT-CAATTT--ATAATTTTC----
--TGTAATC------------AACATTACAGA-GGTGATGTTGGAAAATGGATTGCTTTG
ATA-GCTGTTGTAATACGCCTTTTCTT-CCCCCAACACTTCCGA-GGTGCA---------
--ATTCC-ATTCTTCTTATTCA-C-CATATAACATTATAGCATC-AGTTTTT
>Phy_led_4
GTGATTCACATCCCTCTTAGT-CCCATACAT-CTTCTTCAGTCTTCCATCATGGTTATTC
CACCTACTTAGGTAACTAA-CTA---CCTTCT---CCAAGATCT----------CA-TTT
CTTTTTGACTC-AATCA--------TAATTGCTTTTAT-CAATTT--ATAATTTTC----
--TGTAATC------------AACATTACAGA-GGTGATGTTGGAAAATGGATTGCTTTG
ATA-GCTGTTGTAATACGCCTTTTCTT-CCCCCAACACTTCCGA-GGTGCA---------
--ATTCC-ATTCTTCTTATTCA-C-CATATAACATTATAGCATC-AGTTTTT
>Phy_god_1
GTGATTCACATCCCTCTTAGT-CCCATACAT-CTTCTTCAGTCTTCCATCATGGTTATTC
CACATACTTAGGTAACTAA-CTA---CCTTCT---CCAAGATCT----------CA-TTT
CTTTTTGACTC-AATCA--------TAATTGCTTTTAT-CAATTT--ATAATTTTC----
--TGTAATC------------AACATTACAGA-GGTGATGTTGGAAAATGGATTGCTTTG
ATA-GCTGTTGTAATACGCCTTTTCTT-CCCCCAACACTTCCGA-GGTGCA---------
--ATTCC-ATTCTTCTTATTCA-C-CATATAACATTGTAGCATC-AGTTTTT
>Phy_pull_1
GTGATTCACATCCCTCTTAGT-CCCATACAT-CTTCTTCAGTCTTCCATCATGGTTATTC
CACATACTTAGGTAACTAA-CTA---CCTTCT---CCAAGATCT----------CA-TTT
CTTTTTGACTC-AATCA--------TAATTGCTTTTAT-CAATTT--ATAATTTTC----
--TGTAATC------------AACATTACAGA-GGTGATGTTGGAAAATGGATTGCTTTG
ATA-GCTGTTGTAATACGCCTTTTCTT-CCCCCAACACTTCCGA-GGTGCA---------
--ATTCC-ATTCTTCTTATTCA-C-CATATAACACTGTAGCATC-AGTTTTT
>Phy_purp_5
GTGATTCACATCCCTCTTAGT-CCCATACAT-CTTCTTCAGTCTTCCATCATGGTTATTC
CACATACTTAGGTAACTAA-CTA---CCTTCT---CCAAGATCT----------CA-TTT
CTTTTTTACTC-AATCA--------TAATTCCTTT-AT-CAATTT--ATAATTTTC----
--TGTAATC------------AACATTACAGA-GGTGATGTTGGAAAATGGATTGCTTTG
ATA-GCTGTTGTAATACGCCTTTTCTT-CCCCCAACACTTCCGA-GGTGCA---------
--ATTCC-ATTCTTCTTATTCA-C-CATATAACATTGTAGCATC-AGTTTTT
>Phy_purp_6
GTGATTCACATCCCTCTTAGT-CCCATACAT-CTTCTTCAGTCTTCCATCATGGTTATTC
CACATACTTAGGTAACTAA-CTA---CCTTCT---CCAAGATCT----------CA-TTT
CTTTTTTACTC-AATCA--------TAATTCCTTTTAT-CAATTT--ATAATTTTC----
--TGTAATC------------AACATTACAGA-GGTGATGTTGGAAAATGGATTGCTTTG
ATA-GCTGTTGTAATACGCCTTTTCTT-CCCCCAACACTTCCGA-GGTGCA---------
--ATTCC-ATTCTTCTTATTCA-C-CATATAACATTGTAGCATC-AGTTTTT
>Phy_virg_2
GTGATTCACATCCCTCTTAGT-CCCATACAT-CTTCTTCAGTCTTCCATCATGGTTATTC
CACATACTTAGGTAACTAA-CTA---CCTTCT---CCAAGATCT----------CA-TTT
CTTTTTGACTC-AATCA--------TAATTACTTTTAT-CAATTT--ATAATTTTC----
--TGTAATC------------AACATTACAGA-GGTGATGTTGGAAAATGGATTGCTTTG
ATA-GCTGTTGTAATACGCCTTTTCTT-CCCCCAACACTTCCGA-GGTGCAA--------
--ATTCC-ACTCTTCTTATTCA-C-CATATAACATTGTAGCATC-AGTTTTT
>Phy_virg_1
GTGAT-CACATCCCTCTTAGT-CCCATACAT-CTTCTTCAGTCTTCCATCATGGTTATTC
CACATACTTAGGTAACTAA-CTA---CCTTCT---CCAAGATCT----------CA-TTT
CTTTTTGACTC-AATCA--------TAATTGCTTTTAT-CAATTT--ATAATTTTC----
--TGTAATC------------AACATTACAGA-GGTGATGTTGGAAAATGGATTGCTTTG
ATA-GCTGTTGTAATACGCCTTTTCTT-CCCCCAACACTTCCGA-GGTGCAA--------
--ATTCC-ACTCTTCTTATTCA-C-CATATAACATTGTAGCATC-AGTTTTT
>Phy_virg_3
GTGATTCACATCCCTCTTAGT-CCCATACAT-CTTCTTCAGTCTTCCATCATGGTTATTC
CACATACTTAGGTAACTAA-CTA---CCTTCT---CCAAGATCT----------CA-TTT
CTTTTTGACTC-AATCA--------TAATTGCTTTTAT-CAATTT--ATAATTTTC----
--TGTAATC------------AACATTACAGA-GGTGATGTTGGAAAATGGATTGCTTTG
ATA-GCTGTTGGAATACGCCTTTTCTT-CCCCCAACACTTCCGA-GGTGCAA--------
--ATTCC-ACTCTTCTTATTCA-C-CATATAACATTGTAGCACC-AGTTTTT
>Phy_ang_1
GTGATTCACATCCCTCTTAGT-CCCATACAT-CTTCTTCAGTCTTCCATCATGGTTATTC
CACATACTCAGGTAACTAA-CTA---CCTTCT---CCAAGATCT----------CA-TTT
CTTTTTGACTC-GATCA--------TAATTGCTTTTAT-CAATTT--ATAATTTTC----
--TGTAATC------------AACATTACAGG-GGTGATGTTGGAAAATGGATTGCTTTG
ATA-GCTGTTGTAATACGCCTTTTCTT-CCCCCAACACTTCCGA-GGTGCA---------
--ATTCC-ATTCTTCTTATTCA-C-CATATAACATTGTAGCATC-AGTTTTT
>Phy_corr_1
--------------------T-CCCATACAT-C-TCTTCAGTCTTCCATCATGGTTATTC
CACATACTTAGGTAACTAA-CTA----CTTCT---CCAAGATCT----------CA-TTT
CTTTT-GACTC-AATCA--------TAATTGCTTT-AT-CAATTT--ATAATTTTC----
--TGTAATC------------AACATTACAGG-GGTGATGTTGGAAAATGGATTGCTTTG
ATA-GCTGTTGTAATACGCCTTTTCTTCCCCCCAACACTTCCGA-GGTGCA---------
--ATTCC-ATTCTTCTTATTCA-C-CATATAACATTGTAGCATC-AGTTTTT
>Phy_corr_2
-------------------GT--CCATACAT-C-TC-TCAGTC-----TCATCATGTATC
CACATAC-TAG-----TA--CTA----CTACT-CTCCA-GATCT----------CA--TT
CTTTT-GACTC-AATCA--------TA-T-GCTTT-AT-CAATTT--AT-ATTTTC----
--TGTAATC------------AACAT-ACAG--GGTGATGTTGGAAAATGGATTGC-TTG
ATA-GCTGTTGTAATACG-CTTTTCTT-CCCCCAACACTTCCGA-GGTGCA---------
--ATTCC-ATTCTTCTTATTCA-C-CATATAACATTGTAGCATC-AGTTTTT
>Phy_lep_1
G-G-TTCACAT-CCTTATAGT-CCCATACAT-TTTCTTCAGTC-TCCATCATGGT-AATC
CACATAC-TAGGTAACTAA-CTA----CTTCT---CCA-GATCT----------CA-TTT
CTTTT-GACTC-AATCA--------TAATGGCTTT-AT-CCATT---AT-ATTTTC----
--TGT-ATC------------AACATTACAGA-GGTGATGTTGGAAAAAGGAATGCCTTG
ATA-GCTGTTGTAATACGCCTTTTCTT-CCCCCAACACTTCGGA-GGTGCA---------
--ATTCCTATTCTTCATAT-CA-CCCATATAACATTGTAGCATC-AGTTTTT
>Phy_dig_1
GTGATTCACATCCCTCTTAGT-CCCATACAT-CTTCTTCAGTCTTCCATCATGGTTATTC
CACATACTTAGGTAACTAA-CTA---CCTTCT---CCAAGATCT----------CA-TTT
CTTTTTTACTC-AATCA--------TAATTGCTTTTAT-CAATTT--ATAATTTTC----
--TGTAATC------------AACATTACAGA-GGTGATGTTGGAAAATGGATTGCTTTG
ATA-GCTGTTGTAATGCGCCTTTTCTT-CCCCCAACACTTCCGA-GGTGCA---------
--ATTCC-ATTCTTCTTATTCA-C-CATATAACATTGTAGCATC-AGTTTTT
>Phy_dig_2
GTGATTCACATCCCTCTTAGT-CCCATACAT-CTTCTTCAGTCTTCCATCATGGTTATTC
CACATACTTAGGTAACTAA-CTA---CCTTCT---CCAAGATCT----------CA-TTT
CTTTTTTACTC-AATCA--------TAATTGCTTTTAT-CAATTT--ATAATTTTC----
--TGTAATC------------AACATTACAGA-GGTGATGTTGGAAAATGGATTGCTTTG
ATA-GCTGTTGTAATACGCCTTTTCTT-CCCCCAACACTTCCGA-GGTGCA---------
--ATTCC-ATTCTTCTTATTCA-C-CATATAACATTGTAGCATC-AGTTTTT
>Phy_dig_3
GTGATTCACATCCCTCTTAGT-CCCATACAT-CTTCTTCAGTCTTCCATCATGGTTATTC
CACATACTTAGGTAACTAA-CTA---CCTTCT---CCAAGATCT----------CA-TTT
CTTTTTTACTC-AATCA--------TAATTGCTTTTAT-CAATTT--ATAATTTTC----
--TGTAATC------------AACATTACAGA-GGTGATGTTGGAAAATGGATTGCTTTG
ATA-GCTGTTGTAATGCGCCTTTTCTT-CCCCCAACACTTCCGA-GGTGCA---------
--ATTCC-ATTCTTCTTATTCA-C-CATATAACATTGTAGCATC-AGTTTTT
>Phy_dig_4
GTGATTCACATCCCTCTTAGT-CCCATACAT-CTTCTTCAGTCTTCCATCATGGTTATTC
CACATACTTAGGTAACTAA-CTA---CCTTCT---CCAAGATCT----------CA-TTT
CTTTTTTACTC-AATCA--------TAATTGCTTTTAT-CAATTT--ATAATTTTC----
--TGTAATC------------AACATTACAGA-GGTGATGTTGGAAAATGGATTGCTTTG
ATA-GCTGTTGTAATACGCCTTTTCTT-CCCCCAACACTTCCGA-GGTGCA---------
--ATTCC-ATTCTTCTTATTCA-C-CATATAACATTGTAGCATC-AGTTTTT
>Phy_parv_1
------GACATCCCTC-TAGT-CCCAAACAT-CTTC-TCAGTCTTCCATCATGG-TATTC
C-CAAACTTAGGTAAATAG-CTA---CCTTCT---CCAAGATCT----------CA-TTT
CTTTT-GACTC-AATCA--------TAATTGGTTT-AT-CAATT---ATAA-TTTC----
--TGTAATC------------AACATTACAGA-GGTGATGTTGGAAAATGGATTGC-TTG
ATA-GCTGTTGTAATACGCCTTTTCTT-CCCCCAACACTTCCGA-GGTGCA---------
--ATTCC-ATTCTTCTTATTCA-C-CATATAACATTGTAGCATC-AATTTTT
>Phy_parv_2
------CACAT-CCTC-TAGT-CCCATACAT-C-TC-TCAGTC-TCCATCATGG-TA-TC
-ACATAC-TAGGTAAATAG-CTA----C--CT-CTC--AGATCT----------CA-TTT
CTTTT-GACTC-AATCA--------TAATTGGTTT-AT-CAATT---ATAATTTTC----
--TGTAATC------------AACATTACAGA-GGTGATG-TGGAAAATGGATTGC-TTG
ATA-GCTGTTGTAATACGCCTTTTCTT-CCCCCAACACTTCCGA-GGTGCA---------
--ATTCC-ATTCTTCTTATTCA-C-CATATAACATTGTAGCATC-AATTTTT
>Phy_parv_3
------CACATCCCTCTTAGT-CCCATACAC-CTTCTTCAGTCTTCCATCATGGTTATTC
CACATACTTAGGTAAATAG-CTA---CCTTCT---CCAAGATCT----------CA-TTT
CTTTTTGACTC-AATCA--------TAATTGGTTTTAT-CAATTT--ATAATTTTC----
--TGTAATC------------AACATTACAGA-GGTGATGTTGGAAAATGGATTGCTTCG
ATA-GCTGTTGTAATACGCCTTTTCTT-CCCCCAACACTTCCGA-GGTGCA---------
--ATTCC-ATTCTTCTTATTCA-C-CATATAACATTGTAGCATC-AATTTTT
>Phy_parv_4
------CACATTCCT-TTAGTTCCC--ACATTTTTCTTCAGTTTT-CATCAAGG-TATTC
C-CAAAATTAGGTAAAAAG--TA---CTTTTT---CCAAGATTT----------CA--TT
TTTTTGGA-TCC-ATCA---------AAT-GGTTTTAT-CAATTA--ATAATTTTC----
--GGTAATC------------AACATTACAGAAGGGGATG-TGGGAAATGGATTGCTTTG
AAAAGCTG-TGTAATACG-CTTTTCTTCCCCCCAACAC-TCCGA-GG-GCA---------
--ATT-CAA-TCGTCTAATTCA-C-CATATAACATTGTAGCATC-AATTTTT
>Phy_purp_1
------CACAT-CCTC-TATTT--CATACAT-C-TC-TCAGTCTT-CATCAT-GATAAT-
CACATAC-TAAGTAACTAA-CTA---CC-TCT---CCAAGATCT----------CAA-TT
CTTTTTGACTCCAATCA--------TAAT-GCTTT-ATTCAATT---ATAA-TTTT----
--TGTAATC------------AACCATACAGA-GGTGATGTTGGAAAATGGATTGCTTTG
ATA-GCTG-TGTAATACGCCTTTTCTT-CCCCCCACACTTCCGAAGG-GCA---------
--ATTCC-A-TC-TCTTATTCA-C-CATATAACATTGTAGCATC-AGTTTTT
>Phy_purp_2
------CACATCCCTCTTAGT-CCCATACAT-CTTCTTCAGTCTTCCATCATGGTTATTC
CACATACTTAGGTAACTAA-CTA---CCTTCT---CCAAGATCT----------CA-TTT
CTTTTTTACTC-AATCA--------TAATTCCTTTTAT-CAATTT--ATAATTTTC----
--TGTAATC------------AACATTACAGA-GGTGATGTTGGAAAATGGATTGCTTTG
ATA-GCTGTTGTAATACGCCTTTTCTT-CCCCCAACACTTCCGA-GGTGCA---------
--ATTCC-ATTCTTCTTATTCA-C-CATATAACATTGTAGCATC-AGTTTTT
>Phy_purp_3
------CACAT-CCTC-TAGT--CCATACAT-C-T-TTCAGTCTT-CATCATGG-TATTC
CACATACTTAGG--ACTAA-CTA---CCTTTT---CCAAGATCT----------CC-TTT
CTTTTT-ACTC-AATCA--------TAAATCCTTTTTT-CAAATT---TAAATTTT----
--TGTTATC------------AACCATACAGAGGGGGATG-TGGAAAATGGATTGCTTTG
AAA-GCTGTTGTAATACGCCTTTTCTT-CCCCCAACACTTCCGA-GGTGCA---------
--ATTCCCATTCTTCTTATTCA-C-CATATAACATTGTAGCATC-AG-TTTT
>Phy_purp_4
------CACATCCCTCTTAGT-CCCATACAT-CTTCTTCAGTCTTCCATCATGGTTATTC
CACATACTTAGGTAACTAA-CTA---CCTTCT---CCAAGATCT----------CA-TTT
CTTTTTTACTC-AATCA--------TAATTCCTTTTAT-CAATTT--ATAATTTTC----
--TGTAATC------------AACATTACAGA-GGTGATGTTGGAAAATGGATTGCTTTG
ATA-GCTGTTGTAATACGCCTTTTCTT-CCCCCAACACTTCCGA-GGTGCA---------
--ATTCC-ATTCTTCTTATTCA-C-CATATAACATTGTAGCATC-AGTTTTT
