# Supplementary material for: Evolutionary relationships within the lamioid tribe Synandreae (Lamiaceae) based on multiple low-copy nuclear loci
Source: PeerJ. 2016 Jul 20;4:e2220. doi: 10.7717/peerj.2220 (PMC4958014; doi:10.7717/peerj.2220)
Supplement: Supplemental Information 4 [file peerj-04-2220-s004.fas]

>Achyrospermum_radicans_1    
------------------------------------------------------------
------------------------------------------------------------
------------------------------------------------------------
------------------------------------------------------------
------------------------------------------------------------
----------------------------------------------------GGAGTTAA
A-TAAA-TCATGAGT------TTCTTCTTG-ATGTTAAAGACCCT-AAAAGGAG-AAGGG
AAAGAGAAAC-TCAAAGC-TATCAAA-AAAACAGCTTGGTTATTACCGT-ATTGGCATCT
GGAAGCTCTCTCACAGCGTCGTCAACATTTGCAGCAGTTTCTTTTACCTGAGAACGAACC
AACCAATA---TTGTCTTATCCAAACTAAAGTTTT---CATT-AACTTTAACAGACTATT
CCGTGTAGCA-A-----CCACTTC-------ACTTGAAAAGTA-AAATGGACTTAGA-TC
TGAAATTGTATGAA--TAAAAT---------CTGTTCCAACCATCAGATGTCAACT-CAA
A--TGAAATGAAACCAAGAACAACAGAC------AATTC-AAAAT-AATAATT-CA-CTA
AGAACAGAG-GAAAAA---------AAGAATG-TAG-----AAGATAATCACCAATTTTG
CAC-TTTCTTCGGCT-GTGGCCTC--AGGGATACAG-TTATG-AAGC-GGCTCTACAT-G
TTCACTTCC-AT-CTAA-------------------------------------------
------------------------------------------------------------
------------------------------------------------------------
------------------------------------------------------------
------------------------------------------------------------
------------------------------------------------------------
------------------------------------------------------------
------------------------------------------------------------
------------------------------------------------------------
------------------------------------------------------------
------------------------------------------------------------
------------------------------------------------------------
------------------------------------------------------------
------------------------------------------------------------
------------------------------------------------------------
------------------------------------------------------------
------------------------------------------------------------
------------------------------------------------------------
------------------------------------------------------------
------------------------------------------------------------
------------------------------------------------------------
------------------------------------------------------------
------------------------------------------------------------
------------------------------------------------------------
------------------------------------------------------------
------------------------------------------------------------
------------------------------------------------------------
------------------------------------------------------------
------------------------------------------------------------
------------------------------------------------------------
--------------------------GCAAGAACAAAGACCCTTAAGAGTAATGTTATAG
GAAATAA-CAT-CTGG-CTGTA-GCCCATTTCTTAATATGCGAGCCCAGATTACAGAAGC
ATTAAGT-AAATCACCCTCTTTGTAAAATCCTTCCATAAGGG-TATT-GAGGGTGATAAG
ATTTGGAGCACAATTCCGG-CGATTCATGTCC-AAATAC-AGTGACACTGCAAGTTCAGT
TTT-GCCAACAGAACACAGGCCA-TG-CATC-AAAATA-TTGTGCATCTGCACATCCGGT
TTGAAA-CCTTTACTAA-CGACTTG-ATTCCACAAATT-AAGAG-CCA-TCTCTAC-TTT
ATGGCCCAAA-CAAA-GGCCTTTTA-TCAA-CACACTGTAAGTGATAA-CACTTGGCTT-
C-AATCC-TTT-CTCTAGCATTT-CTTTCACAAGATCATAGGCTT-CACCAAATCTTT-C
AGCCC-TGCATAATCCATTTAT-AA-GAGTAG-TGTA-GGTAACAA-TGG-TAGGGGAGC
AAATCGCAC-TTCCCATTT-CAC-GAAA-CAC-CTT-AATTG-CAT-CCTCAAACTTAGA
ACCACCTA-CAAA--GCCA-TTAATTAGA-GCGTTA-TAAAC-ATG-AGCATTT-GGCTT
-A-TA---G-CCACCTTCAATC
>Achyrospermum_radicans_2    
------------------------------------------------------------
------------------------------------------------------------
------------------------------------------------------------
------------------------------------------------------------
------------------------------------------------------------
----------------------------------------------------GGAGTTAA
A-TAAA-TCATGAGT------TTCTTCTTG-ATGTTAAAGACCCT-AAAAGGAG-AAGGG
AAAGAGAAAC-TCAAAGC-TATCAAA-AAAACAGCTTGGTTATTACCGT-ATTGGCATCT
GGAAGCTCTCTCACAGCGTCGTCAACATTTGCAGCAGTTTCTTTTACCTGAGAACGAACC
AACCAATA---TTGTCTTATCCAAACTAAAGTTTT---CATT-AACTTTAACAGACTATT
CCGTGTAGCA-A-----CCACTTC-------ACTTGAAAAGTA-AAATGGACTTAGA-TC
TGAAATTGTATGAA--TAAAAT---------CTGTTCCAACCATCAGATGTCAACT-CAA
A--TGAAATGAAACCAAGAACAACAGAC------AATTC-AAAAT-AATAATT-CA-CTA
AGAACAGAG-GAAAAA---------AAGAATG-TAG-----AAGATAATCACCAATTTTG
CAC-TTTCTTCGGCT-GTGGCCTC--AGGGATACAG-TTATG-AAGC-GGCTCTACAT-G
TTCACTTCC-AT-CTAA-------------------------------------------
------------------------------------------------------------
------------------------------------------------------------
------------------------------------------------------------
------------------------------------------------------------
------------------------------------------------------------
------------------------------------------------------------
------------------------------------------------------------
------------------------------------------------------------
------------------------------------------------------------
------------------------------------------------------------
------------------------------------------------------------
------------------------------------------------------------
------------------------------------------------------------
------------------------------------------------------------
------------------------------------------------------------
------------------------------------------------------------
------------------------------------------------------------
------------------------------------------------------------
------------------------------------------------------------
------------------------------------------------------------
------------------------------------------------------------
------------------------------------------------------------
------------------------------------------------------------
------------------------------------------------------------
------------------------------------------------------------
------------------------------------------------------------
------------------------------------------------------------
------------------------------------------------------------
------------------------------------------------------------
--------------------------GCAAGAACAAAGACCCTTAAGAGTAATGTTATAG
GAAATAA-CAT-CTGG-CTGTA-GCCCATTTCTTAATATGCGAGCCCAGATTACAGAAGC
ATTAAGT-AAATCACCCTCTTTGTAAAATCCTTCCATAAGGG-TATT-GAGGGTGATAAG
ATTTGGAGCACAATTCCGG-AGATTCATGTCC-AAATAC-AGTGACACTGCAAGTTCAGT
TTT-GCCAACAGAACACAGGCCA-TG-CATC-AAAATA-TTGTGCATCTGCACATCCGGT
TTGAAA-CCTTTACTAA-CGACTTG-ATTCCACAAATT-AAGAG-CCA-TCTCTAC-TTT
ATGGCCCAAA-CAAA-GGCCTTTTA-TCAA-CACACTGTAAGTGATAA-CACTTGGCTT-
C-AATCC-TTT-CTCTAGCATTT-CTTTCACAAGATCATAGGCTT-CACCAAATCTTT-C
AGCCC-TGCATAATCCATTTAT-AA-GAGTAG-TGTA-GGTAACAA-TGG-TAGGGGAGC
AAATCGCAC-TTCCCATTT-CAC-GAAA-CAC-CTT-AATTG-CAT-CCTCAAACTTAGA
ACCACCTA-CAAA--GCCA-TTAATTAGA-GCGTTA-TAAAC-ATG-AGCATTT-GGCTT
-A-TA---G-CCACCTTCAATC
>Acrotome_pallescens_1       
CAGATTCACATCCCTCTTAGTCCCATACAT-CTTCTTCAGTCTTCCTTCATGGTTATTCA
GCTTACTGAGGTAACTAAGATGC--ACATATTT----------------TTTGTTAATT-
CAT--TGACCT-GATCA--------TAGTTGCTTT-AA-CAA--CTTACATTTTTC----
--TGTAATT------------AACAAAACAGA-GGAGATGTTGGGAAGTGGATTGCTTTG
ATA-GCTGTCGTCATACGCCTTTTCTT-CCCCCATCATTTCCGA-GGTTTG---------
--ATGCC-AATCTTCTTACTCA-C-TGTA--------CAGCTTT-AATTTTG--------
------------------------------------------------------------
------------------------------------------------------------
------------------------------------------------------------
------------------------------------------------------------
------------------------------------------------------------
------------------------------------------------------------
------------------------------------------------------------
------------------------------------------------------------
------------------------------------------------------------
-----------------GATTGAGACCAGAGGACCTGTGGGCTGTACATTCTCAACCTGT
ATTCCCAAAACCCCACAAAAGAGAAAGCGCTGCATGGACAGCAATAAGAAAGGTATTATA
TTG-GAACTAGGAATACCA-TTTAGCA-GTTAATATTATCTCTTTAAGGATTTAATGCTT
ACATA-CTTATATCAGCATTAACTCCTCAAGTC-AACTTCATAATATCAGAGAATATAAG
TTCTGTCAAAACTTTTGATGCATACATATTTGCCATTTGTTATATT---GCTATACAGA-
GCTAAAAA-TTTCTGAT--AAAATA-------------ACTAG---TTTGGTTGGC---A
TG--------AA-TA----GAG----TATGCTTTAATTGTCTGCTCTAAAAAATAAAAAT
ATCTAAAGAAAGTCATTACCATGTATTTTA---TATCTCACTTCTTTCCATTCCTTGTAG
ATCACTAGCACTGGAGAAAAGATTGGATTGGA-TCACTTCAAGCCAATACGTCCTCTGGG
ATGTGGAGATACTGGCAGGTATACTGA-TTTAACTATATCAATTTGTAATGCCTTCCACC
T--------------------------------------------------ATTTCTTAA
CTGTGGTTGCATCT--TATATAACATATTTTGATCGTTGGGTTACTATGATAGCTA----
--TTGTAATT-ATCG--T-TGTTGCTGCA-TGAAAACTTTTAATGATTGA---TCTTCTT
TCCATCTTACT----------------------CTCTGTTTCC-ATTCTCTTCTTCTG-T
GATTGTCTTTGTTGTTTT-CAACATGT-AAAAGCTTT-CAACC-TAAACAAA-TGAAT-T
TCCACCTTTGCAAG--TA---ACTTGTTTTT--GCAGGG-TTCCTTTGGGG--ACCTGAT
TGC-AGT-GGTGAA-TTGTTTGCCATGAAAGCA-TTG-----------------------
------------------------------------------------------------
------------------------------------------------------------
------------------------------------------------------------
------------------------------------------------------------
------------------------------------------------------------
------------------------------------------------------------
------------------------------------------------------------
------------------------------------------------------------
------------------------------------------------------------
------------------------------------------------------------
------------------------------------------------------------
------------------------------------------------------------
------------------------------------------------------------
-----------------------------AGAACAAAGACCCTTGAGAGTGATGTTATAG
GAGATAA-TAT-CTGG-CTGTA-GCCCAGTTCTTAATATGCGAGCCCAGATTACAGAGGC
ACTCAGC-AAGTCACCCTCTTTGTAAAATCCTTCCATAAGGG-TATT-GTGGGTGACAAG
ATTCGGAGCACAGTTCCGG-AAATTCATGTCC-AAATAT-AGTGACACAGCATGTTCAGT
TTT-GCCAACAGAACACAGGCCA-TG-AATC-AAAATA-TTGTGCATCTTCACATCAGGT
TTGAAA-CCTTGGCTAA-TTACTCG-GTTCCACAAATT-AAGAG-CCA-TATCTAC-TTT
GCGGCCCAAA-CAAA-GTCCTTTAA-GCAA-CACACTGTAAGTGATAA-CACCTGGCTT-
C-AATCC-TTT-GTCTAGCATTT-CCTTCACAAGGTCATAGGCTT-CACCGAACCTTT-C
AGCCC-TACATAGTCCATTTAT-AA-GAGCAA-TATA-GGTAACAA-TAG-TAGGGGAAC
AATGCCCAC-TTCCCATTT-CAC-GAAA-CAC-ACA-AACAG-CAT-CCTCAAACTTGGA
AGCACTTA-CAAA--GCCG-TTGATTAGA-GCATTA-TAAAC-ATG-AGCAATT-GGCTC
-A-CA---G-CCACCCTTAATC
>Acrotome_pallescens_2       
GTGATTCACATCCCTCTTAGTCCCATACAT-CTTCTTCAGTCTTCCTTCATGGTTATTCA
GCTTACTGAGGTAGCTAAGATGC--ACATATTT----------------TTTGTTAATT-
CAT--TGACCT-GATCA--------TAGTTGCTTT-AA-CAA--CTTACATTTTTC----
--TGTAATT------------AACAAAACAGA-GGAGATGTTGGGAAGTGGATTGCTTTG
ATA-GCTGTCGTCATACGCCTTTTCTT-CCCCCATCATTTCCGA-GGTTTG---------
--ATGCC-AATCTTCTTACTCA-C-TGTA--------CAGCTTT-AATTTTG--------
------------------------------------------------------------
------------------------------------------------------------
------------------------------------------------------------
------------------------------------------------------------
------------------------------------------------------------
------------------------------------------------------------
------------------------------------------------------------
------------------------------------------------------------
------------------------------------------------------------
------------------------------------------------------------
------------------------------------------------------------
------------------------------------------------------------
------------------------------------------------------------
------------------------------------------------------------
------------------------------------------------------------
------------------------------------------------------------
------------------------------------------------------------
------------------------------------------------------------
------------------------------------------------------------
------------------------------------------------------------
------------------------------------------------------------
------------------------------------------------------------
------------------------------------------------------------
------------------------------------------------------------
------------------------------------------------------------
------------------------------------------------------------
------------------------------------------------------------
------------------------------------------------------------
------------------------------------------------------------
------------------------------------------------------------
------------------------------------------------------------
------------------------------------------------------------
------------------------------------------------------------
------------------------------------------------------------
------------------------------------------------------------
------------------------------------------------------------
------------------------------------------------------------
------------------------------------------------------------
------------------------------------------------------------
--------------------------GCAAGAACAAAGACCCTTGAGAGTGATGTTATAG
GAGATAA-TAT-CTGG-CTGTA-GCCCAGTTCTTAATATGCGAGCCCAGATTACAGAGGC
ACTCAGC-AAGTCACCCTCTTTGTAAAATCCTTCCATAAGGG-TATT-GTGGGTGACAAG
ATTCGGAGCACAGTTCCGG-AAATTCATGTCC-AAATAT-AGTGACACAGCATGTTCAGT
TTT-GCCAACAGAACACAGGCCA-TG-AATC-AAAATA-TTGTGCATCTTCACATCAGGT
TTGAAA-CCTTGGCTAA-TTACTCG-GTTCCACAAATT-AAGAG-CCA-TATCTAC-TTT
GCGGCCCAAA-CAAA-GTCCTTTAA-GCAA-CACACTGTAAGTGATAA-CACCTGGCTT-
C-AATCC-TTT-GTCTAGCGTTT-CCTTCACAAGGTCATAGGCTT-CACCGAACCTTT-C
AGCCC-TACATAGTCCATTTAT-AA-GAGCAA-TATA-GGTAACAA-TAG-TAGGGGAAC
AATGCCCAC-TTCCCATTT-CAC-GAAA-CAC-ACA-AACAG-CAT-CCTCAAACTTGGA
AGCACTTA-CAAA--GCCG-TTGATTAGA-GCATTA-TAAAC-ATG-AGCATTT-GGCTC
-A-CA---G-CCACCCTTAATC
>Acrotome_pallescens_3       
CAGATTCACATCCCTCTTAGTCCCATACAT-CTTCTTCAGTCTTCCTTCATGGTTATTCA
GCTTACTGAGGTAACTAAGATGC--ACATATTT----------------CTTGTTAATT-
CATTGTGACCT-GATCA--------TAGTTGCTTT-AA-CAA--CTTACATTTTTC----
--TGTAACT------------AACAAAACAGA-GGAGATGTTGGGAAGTGGATTGCTTTG
ATA-GCTGTCGTTATACGCCTTTTCTT-CCCCCATCATTTCCGA-GGTTTG---------
--ATGCC-AATCTTCTTACTCA-C-TGTA--------CAGCTTT-AATTTTG--------
------------------------------------------------------------
------------------------------------------------------------
------------------------------------------------------------
------------------------------------------------------------
------------------------------------------------------------
------------------------------------------------------------
------------------------------------------------------------
------------------------------------------------------------
------------------------------------------------------------
------------------------------------------------------------
------------------------------------------------------------
------------------------------------------------------------
------------------------------------------------------------
------------------------------------------------------------
------------------------------------------------------------
------------------------------------------------------------
------------------------------------------------------------
------------------------------------------------------------
------------------------------------------------------------
------------------------------------------------------------
------------------------------------------------------------
------------------------------------------------------------
------------------------------------------------------------
------------------------------------------------------------
------------------------------------------------------------
------------------------------------------------------------
------------------------------------------------------------
------------------------------------------------------------
------------------------------------------------------------
------------------------------------------------------------
------------------------------------------------------------
------------------------------------------------------------
------------------------------------------------------------
------------------------------------------------------------
------------------------------------------------------------
------------------------------------------------------------
------------------------------------------------------------
------------------------------------------------------------
------------------------------------------------------------
--------------------------GCAAGAACAAAGACCCTTGAGAGTGATGTTATAG
GAGATAA-TAT-CTGG-CTGTA-GCCCAGTTCTTAATATGCGAGCCCAGATTACAGAGGC
ACTCAGC-AAGTCACCCTCTTTGTAAAATCCTTCCATAAGGG-TATT-GTGGGTGACAAG
ATTCGGAGCACAGTTCCGG-AAATTCATGTCC-AAATAT-AGTGACACAGCATGTTCAGT
TTT-GCCAACAGAACACAGGCCA-TG-AATC-AAAATA-TTGTGCATCTTCACATCAGGT
TTGAAA-CCTTGGCTAA-TTACTCG-GTTCCACAAATT-AAGAG-CCA-TATCTAC-TTT
GCGGCCCAAA-CAAA-GTCCTTTAA-GCAA-CACACTGTAAGTGATAA-CACCTGGCTT-
C-AATCC-TTT-GTCTAGCATTT-CCTTCACAAGGTCATAGGCTT-CACCGAACCTTT-C
AGCCC-TACATAGTCCATTTAT-AA-GAGCAA-TATA-GGTAACAA-TAG-TAGGGGAAC
AATGCCCAC-TTCCCATTT-CAC-GAAA-CAC-ACA-AACAG-CAT-CCTCAAACTTGGA
AGCACTTA-CAAA--GCCG-TTGATTAGA-GCATTA-TAAAC-ATG-AGCATTT-GGCTC
-A-CA---G-CCACCCTTAATC
>Ballota_nigra_1             
------------------------------------------------------------
------------------------------------------------------------
------------------------------------------------------------
------------------------------------------------------------
------------------------------------------------------------
----------------------------------------------------GGAATTAA
ACTAAA-TCATGAGC------TTCGACTTT-ATGTCAAAGACACT-AAAAAGAG-AAGGA
ATAGAGAAAA-TCAAAGC-TATTAA--TAAACTACTTGGTTATTACCGT-ATTGGCATCT
GGAAGCTCTCTCGCAGCGTCGTCAACGTTTGCAGCAGTTTCTTTTACCTGAAAACGAACC
AACCAATA---CCGTTTCATCAAAACTTAAATTTT---CATT-AACTTTATCAAATTACT
CAGCGTATCA-ATTCATCCACTGC-------ACTTAATCAAT--AATTGGACTTAGA-TC
TGAAATTGTATGCA--T--------------ATGTTTCAACCATCAGATGTCAACT-CAA
A--TGAAATGAAACCAGGCATCATAGAC------AATTT-AAAAT-AATAAAT-CA-TTA
AGATT-GAG-GAGAAA--------TGAAATTATTAGA-GCAAAGATAATCACCAGTACAG
CAC-TTTCGTTCGCT-GTGGCCTC--GGGAATACAG-TTATG-AAGT-GGCTCTACGT-G
TTCACTTCC-AT-CTAAGATTGAGACCAGAGGACCTGTGGGCTGTACATTCTCAACTTGT
ATTTCCGAAACCCCACAAAAGAGAAAGCGCTGCTTGGACAGCAATAAGAAAGGTACTATA
TTGCGAAGTAGGAATCTCA-TTTATCA-GTTAATATTATCTCTTTAGGGATATACTTCTG
ACATA-CTTATATCAACA-GAGCTCATCGAGTC-AACTTCAAAATATCAGAGAATCTAAG
TTTTGTCAAAACTTTTGATGCGTAAATCTTTGCCATTTGTTATATT---GCTGTACAG-T
GCTAAAA--TATCTGA--------------CAAAAAAAACTTTTC-TTTGGTTGAC---A
TA--------AACA-----GA----TTATGCTCTAAAAAAA------------TTAAAAT
ATCTAAGGAAAGTAATTACCACGTATTTTATAATATCTCACTTCTTTCCGTTCCTTGTAG
ATCACTAGCAGTGGAGAAAAGATTGGATTGAA-TCACTTCAAGCCAATACGTCCTCTGGG
ATGTGGTGATACTGGCAGGTATACTTA-TTTAACTATATCAATATGTAAAGCCATCCACT
TAT------------------------------------------------ATTTCTTAA
CTGTGCTTGCATCTTATATATAACATACTTTGATCGTT-GGTTACTGTGATCGCTA----
--TTGCAATTTATCA--T-TGT--------T-GAA-CTTTTAATAATTGA---TCTTCTT
TCCATCTTACT----------------------TTCTGTTTCC-ATTCCCTTCTTCTG-T
GATTGTC-TTGTTGTTT--CAACAGGGCAAAAGCATT-CCCC--TAA-CAAAATGAAT-T
TCCACCTTTGC-AAG-TAATAACTTGTTTTT--GCAG-G-TTCATT-GGTG-AAC-TGAT
TGGTAGT-GGTGAGCCTG-TTGCCATGAA-GCAATTGG----------------------
------------------------------------------------------------
------------------------------------------------------------
------------------------------------------------------------
------------------------------------------------------------
------------------------------------------------------------
------------------------------------------------------------
------------------------------------------------------------
------------------------------------------------------------
------------------------------------------------------------
------------------------------------------------------------
------------------------------------------------------------
------------------------------------------------------------
------------------------------------------------------------
-----------------------------AGAACAAAGACCCTTGAGAGTGATGTTATAG
GAAATAA-TAT-CTGG-CTGTA-GCCCATTTCTTAATATGCGAGCCCAGATTACAAAGGC
ACTTGCT-AAGTCACCCTCTTTGTAAAATCCTTCCATAAGGG-TATT-GCGGGTGACGAG
ACTCGGAGCACAGTTCTGG-TAATTCATGTAC-AAATAT-AGTGACACAGCATGTTGAGT
TTT-GCCAACAGAACAAAGGCCA-TG-AATC-AAAATA-TTGTGCATCTGCACATCTGGT
TTGAAA-CCTTGGTTAA-CTACTCG-ATTCCACATATT-AAGAG-CCA-TATCTAC-TTT
GCAGCCCAAA-CAAA-GACCTTTTA-GCAA-CACACTGTAAGTGATAG-CACCTGGCTT-
C-AATCC-TTT-CTGTAGCATTT-CCTTCACAAGATCATAGGCTT-CACCGAACCTTT-C
AGCTC-TGCATAATCCGTTTAT-AA-GAGTAC-TGTA-GGTAACAA-TGG-TAGGGGAAC
AATGTGCAC-TTCCCATTT-CAC-GAAA-AAT-GTT-ACACG-CAT-CCGTCAACTTAGA
AGCACCTA-CAAA--GCCA-TTTATTAGA-GCATTA-TAAAC-ATG-AGCATTT-GGCTT
-A-CA---A-CCACCCTTAATC
>Ballota_nigra_2             
------------------------------------------------------------
------------------------------------------------------------
------------------------------------------------------------
------------------------------------------------------------
------------------------------------------------------------
----------------------------------------------------GGAATTAA
ACTAAA-TCATGAGC------TTCGACTTT-ATGTCAAAGACACT-AAAAAGAG-AAGGA
ATAGAGAAAA-TCAAAGC-TATTAA--TAAACTACTTGGTTATTACCGT-ATTGGCATCT
GGAAGCTCTCTCACAGCGTCGTCAACGTTTGCAGCAGTTTCTTTTACCTGAAAACGAACC
AACCAATA---CCGTTTCATCAAAACTTAAATTTT---CATT-AACTTTATCAAATTACT
CAGCGTATCA-ATTCATCCACTGC-------ACTTAATCAAT--AATTGGACTTAGA-TC
TGAAATTGTATGCA--T--------------ATGTTTCAACCATCAGATGTCAACT-CAA
A--TGAAATGAAACCAGGCATCATAGAC------AATTT-AAAAT-AATAAAT-CA-TTA
AGATT-GAG-GAGAAA--------TGAAATTATTAGA-GCAAAGATAATCACCAGTACAG
CAC-TTTCGTTCGCT-GTGGCCTC--GGGAATACAG-TTATG-AAGT-GGCTCTACGT-G
TTCACTTCC-AT-CTAAGATTGAGACCAGAGGACCTGTGGGCTGTACATTCTCAACTTGT
ATTTCCGAAACCCCACAAAAGAGAAAGCGCTGCTTGGACAGCAATAAGAAAGGTACTATA
TTGCGAAGTAGGAATCTCA-TTTATCA-GTTAATATTATCTCTTTAGGGATATACTTCTG
ACATA-CTTATATCAACA-GAGCTCATCGAGTC-AACTTCAAAATATCAGAGAATCTAAG
TTTTGTCAAAACTTTTGATGCGTAAATCTTTGCCATTTGTTATATT---GCTGTACAG-T
GCTAAAA--TATCTGA--------------CAAAAAAAACTTTTC-TTTGGTTGAC---A
TA--------AACA-----GG----TTATGCTCTAAAAAAA------------TTAAAAT
ATCTAAGGAAAGTAATTACCACGTATTTTATAATATCTCACTTCTTTCCGTTCCTTGTAG
ATCACTAGCAGTGGAGAAAAGATTGGATTGAA-TCACTTCAAGCCAATACGTCCTCTGGG
ATGTGGTGATACTGGCAGGTATACTTA-TTTAACTATATCAATATGTAAAGCCATCCACT
TAT------------------------------------------------ATTTCTTAA
CTGTGCTTGCATCTTATATATAACATACTTTGATCGTT-GGTTACTGTGATCGCTA----
--TTGCAATTTATCA--T-TGT--------T-GAA-CTTTTAATAATTGA---TCTTCTT
TCCATCTTACT----------------------TTCTGTTTCC-ATTCCCTTCTTCTG-T
GATTGTCTTTGTTGTTT--CAACAGGGCAAAAGCATT-CCCC--TAAACAAAATGAATAT
T-CACCTTTGC-AAG-TA-TAACT-GTTTTTT-GCAGGG-TTCATTTGG-GGAAC-TGAT
TGGTAGT-GGTGAGC-TGTTTGCCATGAAAGCAATTG-----------------------
------------------------------------------------------------
------------------------------------------------------------
------------------------------------------------------------
------------------------------------------------------------
------------------------------------------------------------
------------------------------------------------------------
------------------------------------------------------------
------------------------------------------------------------
------------------------------------------------------------
------------------------------------------------------------
------------------------------------------------------------
------------------------------------------------------------
------------------------------------------------------------
---------------------------------------------------------TAG
GAAATAA-TAT-CTGG-CTGTA-GCCCACTTCTTAATATGCGAGCCCAGATTACAAAAGC
ACTTGCT-AAGTCACCCTCTTTGTAAAATCCTTCCATAAGGG-TATT-GCGGGTGACGAG
ACTCGGAGCACAGTTCTGG-TAGTTCATGTCC-AAATAT-AGTGACACAGCATGTTGAGT
TTT-GCCAACAGAACAAAGGCCA-TG-AATC-AAAATA-TTGTGCATCTGCACATCTGGT
TTGAAA-CCTTGGCTAA-CTACTCG-ATTCCACATATT-AAGAG-CCA-TATCTAC-TTT
GCAGCCCAAA-CAAA-GACCTTTTA-GCAA-CACACTGTAAGTGATAG-CACCTGGCTT-
C-AATCC-TTT-CTGTAGCATTT-CCTTCACAAGATCATAGGCTT-CACCGAACCTTT-C
AGCTC-TGCATAATCCGTTTAT-AA-GAGTAC-TGTA-GGTAACAA-TGG-TAGGGGAAC
AATGTGCAC-TTCCCATTT-CAC-GAAA-AAT-GTT-ACACG-CAA-CCTTGAACTTAGA
AGCACCTA-CAAA--GCCA-TTTATTAGA-GCATTA-TAAAC-ATG-AGCACTT-GGCTT
-A-CA---A-CCACCCTTAATC
>Ballota_nigra_3             
------------------------------------------------------------
------------------------------------------------------------
------------------------------------------------------------
------------------------------------------------------------
------------------------------------------------------------
------------------------------------------------------------
------------------------------------------------------------
------------------------------------------------------------
------------------------------------------------------------
------------------------------------------------------------
------------------------------------------------------------
------------------------------------------------------------
------------------------------------------------------------
------------------------------------------------------------
------------------------------------------------------------
-----------------GATTGAGACCAGAGGACCTGTGGGCTGTACATTCTCAACTTGT
ATTTCCGAAACCCCACAAAAGAGAAAGCGCTGCTTGGACAGCAATAAGAAAGGTACTATA
TTGCGAAGTAGGAATCTCA-TTTATCA-GTTAATATTATCTCTTTAGGGATATACTTCTG
ACATA-CTTATATCAACA-GAGCTCATCGAGTC-AACTTCAAAATATCAGAGAATCTAAG
TTTTGTCAAAACTTTTGATGCGTAAATCTTTGCCATTTGTTATATT---GCTGTACAG-T
GCTAAAA--TATCTGA--------------CAAAAAAAACTTTTC-TTTGGTTGAC---A
TA--------AACA-----GA----TTATGCTCTAAAAAAA------------TTAAAAT
ATCTAAGGAAAGTAATTACCACGTATTTTATAATATCTCACTTCTTTCCGTTCCTTGTAG
ATCACTAGCAGTGGAGAAAAGATTGGATTGAA-TCACTTCAAGCCAATACGTCCTCTGGG
ATGTGGTGATACTGGCAGGTATACTTA-TTTAACTATATCAATATGTAAAGCCATCCACT
TAT------------------------------------------------ATTTCTTAA
CTGTGCTTGCATCTTATATATAACATACTTTGATCGTT-GGTTACTGTGATCGCTA----
--TTGCAATTTATCA--T-TGT--------T-GAA-CTTTTAATAATTGA---TCTTCTT
TCCATCTTACT----------------------TTCTGTTTCC-ATTCCCTTCTTCTGTT
GATTGTCTTTGTTGTTT--CAACAGTGCAAAAGCATT-CCCC--TAA-CAAA-TGAAT-T
T-CACCTTTGC-AAG-TA--AACTTGTTTTT--GCAGTGGTTCATTTGGTG-AAC-TGAT
TG-TAGT-GGTGAGC-TGTTTGCCATGAAAGCAATTG-----------------------
------------------------------------------------------------
------------------------------------------------------------
------------------------------------------------------------
------------------------------------------------------------
------------------------------------------------------------
------------------------------------------------------------
------------------------------------------------------------
------------------------------------------------------------
------------------------------------------------------------
------------------------------------------------------------
------------------------------------------------------------
------------------------------------------------------------
------------------------------------------------------------
--------------------------GCAAGAACAAAGACCCTTGAGAGTGATGTTATAG
GAAATAA-TAT-CTGG-CTGTA-GCCCATTTCTTAATATGCGAGCCCAGATTACAAAGGC
ACTCGCT-AAGTCACCCTCTTTGTAAAATCCTTCCATAAGGG-TATT-GTGGGTGACGAG
ACTCGGAGCACAGTTCTGG-TAATTCATGTTC-AAATAT-AGTGACACAGCATGTTGAGT
TTT-GCCAACAGAACAAAGGCCA-TG-AATC-AAAATA-TTGTGCATCCGCACATCTGGT
TTGAAA-CCTTGGTTAA-CTACTCG-ATTCCACAAATT-AAGAG-CCA-TATCTAC-TTT
GCGGCCCAAA-CAAA-GACCTTTTA-GCAA-CACACTGTAAGTGATAA-CACCTGGCTT-
C-AATCC-TTT-CTCTAGCATTT-CCTTCACAAGATCATAGGCTT-CACCGAACCTTT-C
AGCCC-TGCATAATCCATTTAT-AA-GAGTAC-TGTA-GGTAACAA-TGG-TAGGGGAAC
AATGTGCAC-TTCCCATTT-CAC-GAAA-AAT-GCT-AAACG-CAT-CCGTAAACTTAGA
AGCACCTA-CAAA--GCCA-TTTATTAGA-GCATTA-TAAAC-ATG-AGCATTT-GGCTT
-A-CA---G-CCACCCTTAATC
>Ballota_pseudodictamnus_1   
------------------------------------------------------------
------------------------------------------------------------
------------------------------------------------------------
------------------------------------------------------------
------------------------------------------------------------
----------------------------------------------------GGAATTAA
ACTAAA-TCATGAGC------TTCTACTTT-ATGTCAAAGACCCT-AAAAAGAG-AAGGA
AAAGAGAAAA-TCAAAGG-TATTAA--TAAACTACTTGGTTATTACCGT-ATTGGCATCT
GGAAGCTCTCTCACAGCGTCGTCAACGTTTGCAGCAGTTTCTTTTACCTGAAAACAAACC
AAACAATA---CCGTTTCATCAAAACTTAAATTTT---CATT-AACTTTATCAAATTATT
CAGCGTATCA-ATTCATCCACTGC-------AC-TAAACAAT--AGTTGGACTTAGA-TC
TGAAATTGTATGAA--T--------------ATGTTTCAACCATCAGATGTCAACT-CAA
A--TGAAATGAAACCAGGCATCATAAAC------AATTT-AAAAT-AATAAAT-CA-TTA
AGATT-GAG-GAGAAA--------TGAGATTATTAGA-GCAAAGATAATCACCAGTATTG
CAC-TTTCGTTCGCT-GTGGCCTC--GGGAATACAG-TTATG-AAGT-GGTTCTACGT-G
TTCACTTCC-AT-CTAAGATTGAGACCAGAGGACCTGTGGGCTGTACATTCTCAACCTGT
ATTTCCGAAACCCCACAAAAGAGAAAGCGCTGCTTGGAGAGCAATAAGAAAGGTATTATA
TTGCGAACTAGGAATCTCA--TTAGCA-GTTACTATTATCACTTTGCGGATATACTTCTG
ACATA-CTTATAATAGCA-GAACTCATCCGGTC-AACTT-ATAATATCAAAGAATCTAAG
TTTTGTCAATTTTTTTGATGCGTACATCTTTGCCATTTGTTATATT---GCAATACAG-T
GCTAAAA--TCTCTGA--------------CAAAAATAACTTT-C-TTTGGTTGAA--TA
TA--------AACA-----GA----TTATGCTCCAAAAATT------------TTAAAAT
ATCTAAAGAAAGTAATTACCATGTATTTTATAGTATCTCACTTCTTTACGTTCCTTGTAG
ATCACTAGCAGTGGAGAAAAGATTGGATTGAA-TCACTTCAAGCCGATACGTCCTCTGGG
ATGTGGAGATACTGGCAGGTATACTGA-TATAACTATATCGATTTGTAAAGCCATCCACC
T--------------------------------------------------ATTTCTTAA
CTGTGCTGG---CTTATATATAACATACTATGATCGTT-GGTTACTGT-A--GCTA----
--TTGTAATTTATCA--T-TGT--------T-GAA--TTTTAATAATTGA---TCTTCTT
TCCATCT-ACT----------------------TTCTGTT-CC-ATTCCCTTCT---G-T
AA-TGTCTATGT-GTT---CAACAGTTC-AAAGCATT-CCCC--TTAACAAGATGAAT-T
T-CCCCTTTGC-AGGGT----ACTTGTTTTTT-GCAGGG-TTCATTTGGTG-AAC-TGAT
TGTAAGT-GGGGAACTTG-TTGC-ATGAAAGCA-TTG-----------------------
------------------------------------------------------------
------------------------------------------------------------
------------------------------------------------------------
------------------------------------------------------------
------------------------------------------------------------
------------------------------------------------------------
------------------------------------------------------------
------------------------------------------------------------
------------------------------------------------------------
------------------------------------------------------------
------------------------------------------------------------
------------------------------------------------------------
------------------------------------------------------------
-----------------------------AGAACAAAGACCCTTGAGAGTGAGGTTATAG
GAAATAA-TAT-CTGG-CTGTAGGCCCACTTCTTAATATGCGAGCCCAGATTACAGAAGC
ACTCGCT-AAGTCACCCTCTTTGTAAAATCCTTCCATAAGGG-TATT-GTGGGTGACAAG
ACTCGGAGCACAGTTCTGG-TAATTCATGTCC-AAATAT-AGTGACACAGCATGTTGAGT
TTT-GCCAACAGAACAAAGGCCA-TG-AATC-AAAATA-TTGTGCATCTGCACATCAGGT
TTGAAA-CCTTGGCTAA-CTACTCG-ATTCCACAAATT-AAGAG-CCA-TATCTAC-TTT
GCGGCCCAAG-CAAA-GACCTTTTA-GCAA-CACACTGTAAGTGATAA-CATCTGGCTT-
C-AATCC-TTT-CTCTAGCATTT-CCTTCACAAGATCATAGGCTT-CACCGAACCTTT-C
AGCCC-TGCATAATCCATTTAT-AA-GAGTAC-TGTA-GGTAACAA-TGG-TAGGGGAAC
AATGTGCAC-TTCCCATTT-CAC-GAAA-AAT-GCT-AATTG-CAT-CCTTAAACTTAGA
AGCACCTA-CAAA--GCCA-TTTATTAGA-GCATTA-TAAAC-ACG-AGCATTT-GGCTT
-A-CA---GCCCACCCTTAATC
>Ballota_pseudodictamnus_2   
------------------------------------------------------------
------------------------------------------------------------
------------------------------------------------------------
------------------------------------------------------------
------------------------------------------------------------
----------------------------------------------------GGAATTAA
ACTAAA-TCATGAGC------TTCTACTTT-ATGTCAAAGACCCT-AAAAAGAG-AAGGA
AAAGAGAAAA-TCAAAGG-TATTAA--TAAACTACTTGGTTATTACCGT-ATTGGCATCT
GGAAGCTCTCTCACAGCGTCGTCAACGTTTGCAGCAGTTTCTTTTACCTGAAAACAAACC
AAACAATA---CCGTTTCATCAAAACTTAAATTTT---CATT-AACTTTATCAAATTATT
CAGCGTATCA-ATTCATCCACTGC-------AC-TAAACAAT--AGTTGGACTTAGA-TC
TGAAATTGTATGAA--T--------------ATGTTTCAACCATCAGATGTCAACT-CAA
A--TGAAATGAAACCAGGCATCATAAAC------AATTT-AAAAT-AATAAAT-CA-TTA
AGATT-GAG-GAGAAA--------TGAGATTATTAGA-GCAAAGATAATCACCAGTATTG
CAC-TTTCGTTCGCT-GTGGCCTC--GGGAATACAG-TTATG-AAGT-GGTTCTACGT-G
TTCACTTCC-AT-CTAGGATTGAGACCAGAGGACCTGTGGGCTGTACATTCTCAACCTGT
ATCTCCGAAACCCCACAAAAGAGAAAGCGCTGCTTGGAGAGCAATAAGAAAGGTATTATA
TTGCGAACTAGGAATCTCA--TTAGCA-GTTACTATTATCACTTTACGGATATACTTCTG
ACATA-CTTATAATAGCA-GAACTCATCCGGTC-AACTT-ATAATATCAAAGAATCTAAG
TTTTGTCAATTTTTTTGATGCGTACATCTTTGCCATTTGTTATATT---GCAATACAG-T
GCTAAAA--TCTCTGA--------------CAAAAATAACTTT-C-TTTGGTTGAA--TA
TA--------AACA-----GA----TTATGCTCCAAAAATT------------TTAAAAT
ATCTAAAGAAAGTAATTACCATGTATTTTATAGTATCTCACTTCTTTACGTTCCTTGTAG
ATCACTAGCAGTGGAGAAAAGATTGGATTGAA-TCACTTCAAGCCGATACGTCCTCTGGG
ATGTGGAGATACTGGCAGGTATACTGA-TATAACTATATCGATTTGTAAAGCCATCCACC
T--------------------------------------------------ATTTCTTAA
CTGTGCTGG---CTTATATATAACATACTATGATCGTT-GGTTACTGT-A--GCTA----
--TTGTAATTTATCA--T-TGT--------T-GAA-TTTTTAATAATTGA---TCTTCTT
TCCATCTTACT----------------------TTCTGTTTCC-ATTCCCTTCT---G-T
AATTGTCTATGT-GTT---CAACAGTTC-AAAGCATT-CCCC--TAAACA-GATGAAT-T
T-CCCCTTTGCAAGGGTA---ACTTGTTTTT--GCA-TG--TCATTTG-TG-AAC-TGA-
TG-TAGT-GGTGAAC-TG-TTGC-ATGAA-GCA--TG-----------------------
------------------------------------------------------------
------------------------------------------------------------
------------------------------------------------------------
------------------------------------------------------------
------------------------------------------------------------
------------------------------------------------------------
------------------------------------------------------------
------------------------------------------------------------
------------------------------------------------------------
------------------------------------------------------------
------------------------------------------------------------
------------------------------------------------------------
------------------------------------------------------------
--------------------------GCAAGAACAAAGACCCTTGAGAGTGATGTTATAG
GAAATAA-TAT-CTGG-CTTTA-GCCCACTTCTTAATATGCGAGCCCAGATTACAGAAGC
ACTCGCT-AAGTCACCCTCTTTGTAAAATCCTTCCATAAGGG-TATT-GTGGGTGACAAG
ACTCGGAGCACAGTTCTGG-TAATTCATGTCC-AAATAT-AGTGACACAGCATATTGAGT
TTT-GCCAACAGAACAAAGGCCA-TG-AATC-AAAATA-TTGTGCATCTGCACATCAGGT
TTGAAA-CCTTGGCTAA-CTACTCG-ATTCCACAAATT-AAGAG-CCA-TATCTAC-TTT
GCGGCCCAAG-CAAA-GACCTTTTA-GCAA-CACACTGTAAGTGATAA-CATCTGGCTT-
C-AATCC-TTT-CTCTAGCATTT-CCTTCACAAGATCATAGGCTT-CACCGAACCTTT-C
AGCCC-TGCATAATCCATTTAT-AA-GAGTAC-TGTA-GGTAACAA-TGG-TAGGGGAAC
AATGTGCAC-TTCCCATTT-CAC-GAAA-AAC-GCT-AATTG-CAT-CCTTAAACTTAGA
AGCACCTA-CAAA--GCCA-TTTATTAGA-GCATTA-TAAAC-ACG-AGCATTT-GGCTT
-A-CA---G-CCACCCTTAATC
>Ballota_pseudodictamnus_3   
------------------------------------------------------------
------------------------------------------------------------
------------------------------------------------------------
------------------------------------------------------------
------------------------------------------------------------
------------------------------------------------------------
------------------------------------------------------------
------------------------------------------------------------
------------------------------------------------------------
------------------------------------------------------------
------------------------------------------------------------
------------------------------------------------------------
------------------------------------------------------------
------------------------------------------------------------
------------------------------------------------------------
-----------------GATTGAGACCAGAAGACCTGTGGGCTGTACATTCTCAACCTGT
ATTTCCGAAACCCCACAAAAGAGAAAGCGCTGCTTGGAGAGCAATAAGAAAGGTATTATA
TTGCGAACTAGGAATCTCA--TTAGCA-GTTACTATTATCACTTTACGGATATACTTCTG
ACATA-CTTATAATAGCA-GAACTCATCCGGTC-AACTT-ATAATATCAAAGAATCTAAG
TTTTGTCAATTTTTTTGATGCGTACATCTTTGCCATTTGTTATATT---GCAATACAG-T
GCTAAAA--TCTCTGA--------------CAAAAATAACTTT-C-TTTGGTTGAA--TA
TA--------AACA-----GA----TTATGCTCCAAAAATT------------TTAAAAT
ATCTAAAGAAAGTAATTACCATGTATTTTATAGTATCTCACTTCTTTACGTTCCTTGTAG
ATCACTAGCAGTGGAGAAAAGATTGGATTGAA-TCACTTCAAGCCGATACGTCCTCTGGG
ATGTGGAGATACTGGCAGGTATACTGA-TATAACTATATCGATTTGTAAAGCCATCCACC
T--------------------------------------------------ATTTCTTAA
CTGTGCTGG---CTTATATATAACATACTATGATCGTT-GGTTACTGT-A--GCTA----
--TTGTAATTTATCA--T-TGT--------T-GAA-TTTTTAATAATTGA---TCTTCTT
TCCATCTTACT----------------------TTCTGTTTCC-ATTCCCTTCT---G-T
AATTGTCTATGT-GTTT--CAACAGTTC-AAAGCATT-CCAC--TAA-CA-GATGA-TAT
T-CCCCTTTGC-AGGGTA---ACTGGTTTTTT-GCAGGG-TTCATTTGG-GGAACTTGAT
TG-TAGT--GTGAAC-TG-TTGCCATGAAAGCAATTG-----------------------
------------------------------------------------------------
------------------------------------------------------------
------------------------------------------------------------
------------------------------------------------------------
------------------------------------------------------------
------------------------------------------------------------
------------------------------------------------------------
------------------------------------------------------------
------------------------------------------------------------
------------------------------------------------------------
------------------------------------------------------------
------------------------------------------------------------
------------------------------------------------------------
--------------------------GCAAGAACAAAGACCCTTGAGAGTGATGTTATAG
GAAATAA-TAT-CTGG-CTTTA-GCCCACTTCTTAATATGCGAGCCCAGATTACAGAAGC
ACTCGCT-AAGTCACCCTCTTTGTAAAATCCTTCCATAAGGG-TATT-GTGGGTGACAAG
ACTCGGAGCACAGTTCTGG-TAATTCATGTCC-AAATAT-AGTGACACAGCATATTGAGT
TTT-GCCAACAGAACAAAGGCCA-TG-AATC-AAAATA-TTGTGCATCTGCACATCAGGT
TTGAAA-CCTTGGCTAA-CTACTCG-ATTCCACAAATT-AAGAG-CCA-TATCTAC-TTT
GCGGCCCAAG-CAAA-GACCTTTTA-GCAA-CACACTGTAAGTGATAA-CATCTGGCTT-
C-AATCC-TTT-CTCTAGCATTT-CCTTCACAAGATCATAGGCTT-CACCGAACCTTT-C
AGCCC-TGCATAATCCATTTAT-AA-GAGTAC-TGTA-GGTAACAA-TGG-TAGGGGAAC
AATGTGCAC-TTCCCATTT-CAC-GAAA-AAC-GCT-AATTG-CAT-CCTTAAACTTAGA
AGCACCTA-CAAA--GCCA-TTTATTAGA-GCATTA-TAAAC-ACG-AGCATTT-GGCTT
-A-CA---G-CCACCCTTAATC
>Betonica_macrantha_1        
------------------------------------------------------------
------------------------------------------------------------
------------------------------------------------------------
------------------------------------------------------------
------------------------------------------------------------
----------------------------------------------------GGAATTAA
ATTAAA---GTAAAT--------------------CAGAGACCC--AAACAA--------
-----------TCAAAGG-TATTAA--TAAACCAC-TGGTTATTACCGT-ATTGGCATCT
GGAAGCTCTCTGACAGCGTCGTCAACGTTTGCAGCAGTTTCTTTTACCTGAAAACAAACC
AACCAATA---TTGTTTCATCAAAACTTAAATTT---CCATC-AACTTTAGCAAATTATT
CAGTGTATCG-AGTCATCCATTGC-------AC---AACAAT--AAATGGACTTAGA-TC
TGAAATTGTATGAA--TAGAGT---------ATGTTTCAACCATCAGATGTCAACT-CAC
A--TGAAATTAAACCGGGCATCATAGGC------AATTT-AAAAT-AATTG-TACA-TTA
ATACT-GAG-GAGAAACGAAAATATCAGTCTATTAGA-GCAAAGATAATCACCAGTACTG
CAC-TTTCATTCGCT-GTGGCCTC--AGGAATACAG-TTATG-AAGT-AGCTCTACAT-G
TTCACTTCC-AT-CTAAGATTGAGACCAGAGGACCTGTGGGCTTTACATTCTAATCCTGT
ATTCCCGAAACCCCACAAAAGAGAAAGTGTTGCATGGACAGCTATAAGAAAGGTATTATA
TTGCGAACTGCGAATCTCA--TATGCA-GTTAATATTATCTCTTGATGGATATAATA-TA
ACATATCTTTTGTTAGCA-TAACTCATCAAGTC-AACTTCAAAATATCAAAGAATCTAAG
TTTTATCAAAACTTTGAACACGTACATCTATGTCAT---ATCTATT---GCTGTGCAG-T
GCCAAAAAATCTCTGAA-GAAACT-TTAAACAGAAATG----------------------
--------------------------TCTGCTC--------------------TAAAA-T
ATAT----AAAGTAGCTACCATGCGTTTTC---TTTCTCACTTCTTTCCATTCCTTGTAG
ATCACTAGCACTGGAGAAAAGATTGGATTGAA-TCACTTCAAGCCGATACGTCCTCTGGG
ATGTGGAGATACTGGCAGGTATACTGATTTTAACTATATCGATTTGTAAAGCAATTCGTC
GTT-------------------------------------TAATACCCTGAATTTCGTAT
CTGTGGTTGCGTCT--TATATAACATATTTCGCTTGTT-GATTACTATGGTAGATAATTA
GATAGTAATTTATAGCATGTGTAGTTGCACTGGAA-CTTTAAATAATTGA---TCTTCTT
TCCATCTTATT----------------------TTCTGTTTC-TATCCCCTTCT---G-T
GAAAGTCTTTGT-GTT---C---------AAAGCATT-CAACC-TAATTAAA-ATTAT-T
TAACCTTATGCAAGT-TAT-AACTGGTTTTTT-G-AATG-TTCATTTGG-GGAAC-TGAT
TG-TAGT-GGTGAAC-TGTTTGCCATGAA-GCA-TTG-----------------------
------------------------------------------------------------
------------------------------------------------------------
------------------------------------------------------------
------------------------------------------------------------
------------------------------------------------------------
------------------------------------------------------------
------------------------------------------------------------
------------------------------------------------------------
------------------------------------------------------------
------------------------------------------------------------
------------------------------------------------------------
------------------------------------------------------------
------------------------------------------------------------
-----------------------------AGAACAAAGACCCTTGAAAGTAATGTTATAG
GAAATAA-TAT-CTGG-CTGTA-GCCCATTTCTTAGCATGCGAGCCCAGATTACAGAAGC
ACTCGGT-ATGTCACCCTCTTTGTAAAATCCATCCATTAGGG-TATT-GTGGGTGACAAG
ATTTGGAGGACAATTTCGG-TAATTCATGTTC-AAATAT-AGTGACACAGCATGTTGAGT
TTT-GCCAACAGAACACAGGCCA-TG-AATC-AAAATA-TTGTGCATCTGCACATCAGGT
TTGAAA-CCATTGCTAA-TTACTTG-ATTCCACAAATT-AAGAG-CCA-TATCGAC-TTT
ACGCCCCAAA-CAAA-GACCTTTTA-TCAA-CACACTGTAAGTGATGA-CATCTGGCTT-
C-AATCC-TTT-CTCCAGCATTT-CCTTCACAAGGTCATAGGCTT-CACCGAACCTTTT-
AACCA-TGCATAATCCATTTAT-AA-GAGTAA-TGTA-GGTGACAA-TGG-TGGGGGAAC
AATGCTCGT-TTCCCATTT-CAC-GAAA-AAC-CAA-AATTG-CAT-CCTCAAACTTAGA
AGCACCTA-CAAA--GCCA-TTGATTAGA-GCATTG-TAAAC-ATG-AGCAATT-GGCTT
-A-CA---G-CCACCTTTAATC
>Betonica_macrantha_2        
------------------------------------------------------------
------------------------------------------------------------
------------------------------------------------------------
------------------------------------------------------------
------------------------------------------------------------
------------------------------------------------------------
------------------------------------------------------------
------------------------------------------------------------
------------------------------------------------------------
------------------------------------------------------------
------------------------------------------------------------
------------------------------------------------------------
------------------------------------------------------------
------------------------------------------------------------
------------------------------------------------------------
-----------------GATTGAGACCAGAGGACCTGTGGGCTTTACATTCTAATCCTGT
ATTCCCGAAACCCCACAAAAGAGAAAGTGTTGCATGGACAGCTATAAGAAAGGTATTATA
TTGCGAACTGCGAATCTCA--TATGCA-GTTAATATTATCTCTTGATGGATATAATA-TA
ACATATCTTTTGTTAGCA-TAACTCATCAAGTC-AACTTCAAAATATCAAAGAATCTAAG
TTTTATCAAAACTTTGAACACGTACATCTATGTCAT---ATCTATT---GCTGTGCAG-T
GCCAAAAAATCTCTGAA-GAAACT-TTAAACAGAAATG----------------------
--------------------------TCTGCTC--------------------TAAAA-T
ATAT----AAAGTAGCTACCATGCGTTTTC---TTTCTCACTTCTTTCCATTCCTTGTAG
ATCACTAGCACTGGAGAAAAGATTGGATTGAA-TCACTTCAAGCCGATACGTCCTCTGGG
ATGTGGAGATACTGGCAGGTATACTGATTTTAACTATATCGATTTGTAAAGCAATTCGTC
GTT-------------------------------------TAATACCCTGAATTTCGTAT
CTGTGGTTGCGTCT--TATATAACATATTTCGCTTGTT-GATTACTATGGTAGATAATTA
GATAGTAATTTATAGCATGTGTAGTTGCACTGGAA-CTTT-AATAATTGA---TCTTCTT
TCCATCT-ATT----------------------TTCTGTT-CCTATCCC-TTCT---G-T
GAAAGTCTTTGT-GTT---C----------AAGCATT-CA-CC-TAATTAAA-TTTATAT
TTCCCTTATGC-AGTTTA----CTTGTTTTTTTG-AAGGG-TCATTTGGTG-AAC-TGAT
TG-TAGTGGGTGAACTTGTTTGCCATGAAAGCATTTGG----------------------
------------------------------------------------------------
------------------------------------------------------------
------------------------------------------------------------
------------------------------------------------------------
------------------------------------------------------------
------------------------------------------------------------
------------------------------------------------------------
------------------------------------------------------------
------------------------------------------------------------
------------------------------------------------------------
------------------------------------------------------------
------------------------------------------------------------
------------------------------------------------------------
--------------------------GCAAGAACAAAGACCCTTGAAAGTAATGTTATAG
GAAATAA-TAT-CTGG-CTGTA-GCCCATTTCTTAGCATGCGAGCCCAGATTACAGAAGC
ACTCGGT-ATGTCACCCTCTTTGTAAAATCCATCCATAAGGG-TATT-GTGGGTGACAAG
ATTTGGAGGACAGTTTCGG-TAATTCATGTCC-AAATAA-AGTAACGCAGCATTTTGAGT
TTT-GCCAACAGAACACAGGCCA-TG-AATC-AAAATA-TTGTGCATCTGCACATCAGGT
TTGAAA-CCATTGCTAA-TTACTTG-ATTCCACAAATT-AAGAG-CCA-TATCGAC-TTT
ACGCCCCAAA-CAAA-GCCCTTTTA-TCAA-CACACTGTAAGTGATGA-CATCTGGCTC-
C-AATCC-TTT-CTCCAGCAATT-ACTTCACAAGGTCATAGGCTT-CACCGAACCTTTT-
AACCA-TGCATAATCTATTTAT-AA-GCGTAA-TGTA-GGTGACAA-TTG-TGGGGGAAC
AATGCTCAT-TTCCCATTT-CAC-GAAA-AAC-CAA-AATTG-CAT-CCTCAAACTTAGA
AGCACCTA-CAAA--GCCA-TTGATTAGA-GCATTG-TAAAC-ATG-AGCATTT-GGCTT
-A-CA---G-CCACCTTTAATT
>Brazoria_arenaria_1         
------------------------------------------------------------
------------------------------------------------------------
------------------------------------------------------------
------------------------------------------------------------
------------------------------------------------------------
----------------------------------------------------GGCGTTAA
A-TAAA-TCATGAAT-----ATTCTACTTT-ATGTCAAAGATCCC-AAAAAGAG-AAGGA
AAA-CAAAAACTC-AAGTTTATTAA--TAAAGTACTTGGTTATTACCGT-ATTGGCATCT
GGAAGCTCTCTCACAGCGTCATCAACGTTTGCAGCAGTTTCTTTTACCTGAAAAGAAACC
AATTAATG---TTATTTCATCCAAA---AAAACAT---CA----ACTTTACCAATCTATT
CAGTGTATCA-ATTTATGATTTTCCACTATAACTTAAACAAT--AATTAGAACTAGA-TC
TCAATAATGGGTG-C-TAAAAA---------TTATTTCAACCATCAGTT--------TGA
AT-TAAAATAAAATCATGCATCATAGAC------AATTT-AAAAT-AATAATC-CA-TTA
TGATT-GC--GAAAAA--------CCAATATATTAGA-G-AAAGATGATTACCAGTATTG
CGC-TTTCATTCGCT-GTTGCCTC--CGGGATACAA-TTATG-AAGT-GGCTCTACAT-G
TTCACTTCC-AT-CTAA-------------------------------------------
------------------------------------------------------------
------------------------------------------------------------
------------------------------------------------------------
------------------------------------------------------------
------------------------------------------------------------
------------------------------------------------------------
------------------------------------------------------------
------------------------------------------------------------
------------------------------------------------------------
------------------------------------------------------------
------------------------------------------------------------
------------------------------------------------------------
------------------------------------------------------------
------------------------------------------------------------
------------------------------------------------------------
------------------------------------------------------------
------------------------------------------------------------
------------------------------------------------------------
------------------------------------------------------------
------------------------------------------------------------
------------------------------------------------------------
------------------------------------------------------------
------------------------------------------------------------
------------------------------------------------------------
------------------------------------------------------------
------------------------------------------------------------
------------------------------------------------------------
------------------------------------------------------------
------------------------------------------------------------
--------------------------GCAAGAACAAAGACCCTTGAGAGTAATGTTATAC
GAAATAA-TGT-CTGG-TTGTA-GCTCGTTTCTTAATATACGAGCCCAGATTACTGAAGC
ACTCTTT-AAGTCACCCTCTTTGTAAAACCCTTCCATAAGGG-TATT-ATAGGTGACAAG
ATTCGGAGGACAGTTCCGC-AATTTCATGTCC-AAATAT-AGCAACATGGCGTGCTGAGT
TTT-GCCCACAGAACACAGGCCA-TG-AATC-AATATA-TTGTGCATCTGCACATCAGGT
TTGAAA-CCTTTGTTAA-TTACTTG-GTTCCACAAGTT-AAGAG-CCA-TATCTAC-TTT
ACGCCCCAAA-CAAA-GACCTTTTA-TCAA-CACACTGTAAGTTATAA-CATCAGGCTT-
C-AATCC-TTT-CTCCAGCATTT-CCTTCACAAAATTATATGCTT-CACCAAACCTTT-C
AGCCC-TGCATAGTCCATTTAT-AA-GAGTAA-TGTA-GGTGACAA-GGG-TAGGTGAAC
AATTTTCAC-TTCCCATCT-CAT-AAAA-AAT-TCT-AATTG-CTT-CCTCAAACTTAAA
AACACCTA-CAAA--GCCA-TTGGTTAGA-GCGTTA-TAAAC-ATG-AGCATTT-GGCTT
-A-CA---G-CCCCCTTTAATC
>Brazoria_arenaria_2         
------------------------------------------------------------
------------------------------------------------------------
------------------------------------------------------------
------------------------------------------------------------
------------------------------------------------------------
----------------------------------------------------GGCGTTAA
A-TAAA-TCATGAAT-----ATTCTACTTT-ATGTCAAAGATCCC-AAAAAGAG-AAGGA
AAA-CAAAAACTC-AAGTTTATTAA--TAAAGTACTTGGTTATTACCGT-ATTGGCATCT
GGAAGCTCTCTCACAGCGTCATCAACGTTTGCAGCAGTTTCTTTTACCTGAAAAGAAACC
AATTAATG---TTATTTCATCCAAA---AAAACAT---CA----ACTTTACCAATCTATT
CAGTGTATCA-ATTTATGATTTTCCACTATAACTTAAACAAT--AATTAGAACTAGA-TC
TCAATAATGGGTG-C-TAAAAA---------TTATTTCAACCATCAGTT--------TGA
AT-TAAAATAAAATCATGCATCATAGAC------AATTT-AAAAT-AATAATC-CA-TTA
TGATT-GC--GAAAAA--------CCAATATATTAGA-G-AAAGATGATTACCAGTATTG
CGC-TTTCATTCGCT-GTTGCCTC--CGGGATACAA-TTATG-AAGT-GGCTCTACAT-G
TTCACTTCC-AT-CTAA-------------------------------------------
------------------------------------------------------------
------------------------------------------------------------
------------------------------------------------------------
------------------------------------------------------------
------------------------------------------------------------
------------------------------------------------------------
------------------------------------------------------------
------------------------------------------------------------
------------------------------------------------------------
------------------------------------------------------------
------------------------------------------------------------
------------------------------------------------------------
------------------------------------------------------------
------------------------------------------------------------
------------------------------------------------------------
------------------------------------------------------------
------------------------------------------------------------
------------------------------------------------------------
------------------------------------------------------------
------------------------------------------------------------
------------------------------------------------------------
------------------------------------------------------------
------------------------------------------------------------
------------------------------------------------------------
------------------------------------------------------------
------------------------------------------------------------
------------------------------------------------------------
------------------------------------------------------------
------------------------------------------------------------
--------------------------GCAAGAACAAAGACCCTTGAGAGTAATGTTATAC
GAAATAA-TGT-CTGG-TTGTA-GCTCGTTTCTTAATATACGAGCCCAGATTACTGAAGC
ACTCTTT-AAGTCACCCTCTTTGTAAAACCCTTCCATAAGGG-TATT-ATAGGTGACAAG
ATTCGGAGGACAGTTCCGC-AATTTCATGTCC-AAATAT-AGCAACACGGCGTGCTGAGT
TTT-GCCTACAGAACACAGGCCA-TG-AATC-AATATA-TTGTGCATCTGCACATCAGGT
TTGAAA-CCTTTGTTAAATTACTTGGGTTCCACAAGTTAAAGAG-CCA-TATCTAC-TTT
ACGCCCCAAA-CAAA-GACCTTTTA-TCAAACACACTGTAAGTTATAA-CATCAGGCTTT
C-AATCC-TTTTCTCCAGCATTT-CCTTCACAAAATTATATGCTT-CACCAAACCTTT-C
AGCCC-TGCATAGTCCATTTAT-AA-GAGTAA-TGTA-GGTGACAA-GGG-TAGGTGAAC
AATTTTCAC-TTCCCATCT-CAT-AAAA-AAT-TCT-AATTG-CTT-CCTCAAACTTAAA
AACACCTA-CAAA--GCCA-TTGATTAGA-GCGTTA-TAAAC-ATG-AGCATTT-GGCTT
-A-CA---G-CCCCCTTTAATC
>Brazoria_arenaria_3         
------------------------------------------------------------
------------------------------------------------------------
------------------------------------------------------------
------------------------------------------------------------
------------------------------------------------------------
----------------------------------------------------GGCGTTAA
A-TAAA-TCATGAAT-----ATTCTACTTT-ATGTCAAAGATCCC-AAAAAGAG-AAGGA
AAA-CAAAAACTC-AAGTTTATTAA--TAAAGTACTTGGTTATTACCGT-ATTGGCATCT
GGAAGCTCTCTCACAGCGTCATCAACGTTTGCGGCAGTTTCTTTTACCTGAAAAGAAACC
AATTAATG---TTATTTCATCCAAA---AAAACAT---CA----ACTTTACCAATCTATT
CAGTGTATCA-ATTTATTATTTTCCACTATAACTTAAACAAT--AATTAGAACTAGA-TC
TCAATAATGGGTG-C-TAAAAA---------TTATTTCAACCATCAGTT--------CGA
AT-TAAAATAAAATCATGCATCATAGAC------AATTT-AAAAT-AATAATC-CA-TTA
TGATT-GC--GAAAAA--------CAAATATATTAAA-G-AAAGATGATTACCAGTATTG
CAC-TTTCATTCGCT-GTTGCCTC--CGGGATACAA-TTATG-AAGT-GGCTCTACAT-G
TTCACTTCC-AT-CTAG-------------------------------------------
------------------------------------------------------------
------------------------------------------------------------
------------------------------------------------------------
------------------------------------------------------------
------------------------------------------------------------
------------------------------------------------------------
------------------------------------------------------------
------------------------------------------------------------
------------------------------------------------------------
------------------------------------------------------------
------------------------------------------------------------
------------------------------------------------------------
------------------------------------------------------------
------------------------------------------------------------
------------------------------------------------------------
------------------------------------------------------------
------------------------------------------------------------
------------------------------------------------------------
------------------------------------------------------------
------------------------------------------------------------
------------------------------------------------------------
------------------------------------------------------------
------------------------------------------------------------
------------------------------------------------------------
------------------------------------------------------------
------------------------------------------------------------
------------------------------------------------------------
------------------------------------------------------------
------------------------------------------------------------
------------------------------------------TTGAGAGTAATGTTATAC
GAAATAA-TGT-CTGG-TTGTA-GCTCGTTTCTTAATATACGAGCCCAGATTACTGAAGC
ACTCTTT-AAGTCACCCTCTTTGTAAAACCCTTCCATAAGGG-TATT-ATAGGTGACAAG
ATTCGGAGGACAGTTCCGC-AATTTCATGTCC-AAATAT-AGCAACATGGCGTGCTGAGT
TTT-GCCCACAGAACACAGGCCA-TG-AATC-AATATA-TTGTGCATCTGCACATCAGGT
TTGAAA-CCTTTGTTAA-TTACTTG-GTTCCACAAGTT-AAGAG-CCA-TATCTAC-TTT
ACGCCCCAAA-CAAA-GACCTTTTA-TCAA-CACACTGTAAGTTATAA-CATCAGGCTT-
C-AATCC-TTT-CTCCAGCATTT-CCTTCACAAAATTATATGCTT-CACCAAACCTTT-C
AGCCC-TGCATAGTCCATTTAT-AA-GAGTAA-TGTA-GGTGACAA-GGG-TAGGTGAAC
AATTTTCAC-TTCCCATCT-CAT-AAAA-AAT-TCT-AATTG-CTT-CCTCAAACTTAAA
AACACCTA-CAAA--GCCA-TTGATTAGA-GCGTTA-TAAAC-ATG-AGCATTT-GGCTT
-A-CA---G-CCCCCTTTAATC
>Brazoria_arenaria_4         
------------------------------------------------------------
------------------------------------------------------------
------------------------------------------------------------
------------------------------------------------------------
------------------------------------------------------------
----------------------------------------------------GGCGTTAA
A-TAAA-TCATGAAT-----ATTCTACTTT-ATGTCAAAGATCCC-AAAAAGAG-AAGGA
AAA-CAAAAACTC-AAGTTTATTAA--TAAAGTACTTGGTTATTACCGT-ATTGGCATCT
GGAAACTCTCTTACAGCGTCATCAACGTTTGCAGCAGTTTTTTTTTCCTGAAAAGAAACC
AATTAATG---TTATTTCATCCAAA---AAAACCT---CA----ACTTTACCAATCTACT
CAGTGGATCA-ATTTTTTATTTTCCACTATAACTTAAACAAT--AATTAAAACTAGA-TC
TCAATAATGGGTG-C-TTAAAA---------TTATTTCAACCCTCAGTT--------CGA
AT-TAAAAAAAAATCATGCATCATAAACA-----AATTT-AAAAT-AATAATC-CA-TTA
TGATT-GC--GAAAAA--------CAAATATATTAAA-G-AAAGATGATTACCAGTATTG
CAC-TTTCATTCGCT-GTTGCCTC--CGGGATACAA-TTATG-AAGT-GGGTCTACAT-G
TTCACTTCC-AT-CTAA-------------------------------------------
------------------------------------------------------------
------------------------------------------------------------
------------------------------------------------------------
------------------------------------------------------------
------------------------------------------------------------
------------------------------------------------------------
------------------------------------------------------------
------------------------------------------------------------
------------------------------------------------------------
------------------------------------------------------------
------------------------------------------------------------
------------------------------------------------------------
------------------------------------------------------------
------------------------------------------------------------
------------------------------------------------------------
------------------------------------------------------------
------------------------------------------------------------
------------------------------------------------------------
------------------------------------------------------------
------------------------------------------------------------
------------------------------------------------------------
------------------------------------------------------------
------------------------------------------------------------
------------------------------------------------------------
------------------------------------------------------------
------------------------------------------------------------
------------------------------------------------------------
------------------------------------------------------------
------------------------------------------------------------
------------------------------------------------------------
------------------------------------------------------------
------------------------------------------------------------
------------------------------------------------------------
------------------------------------------------------------
------------------------------------------------------------
------------------------------------------------------------
------------------------------------------------------------
------------------------------------------------------------
------------------------------------------------------------
------------------------------------------------------------
----------------------
>Brazoria_enquistii_1        
GTGATT---ATCCCTCTTAGTCCCATACAT-CTTCTTCAGTCTTCCTTCATGGTTATTCC
ACATACTCAGGTAACT-GGTTA----CCTTCT--CCAAGATCC---------GCATTTT-
CTTTTTGACCC-AATCA--------TAATTGCTTT-AA-CAATTT--ATATTTTTC----
--TGTAATC------------AACATTACAGG-GGTGATGTTGGAAAATGGATTGCTTTG
ATA-GCTGTTGTAATACGCCTTTTCTT-CCCCCAACACTTCCGA-GGTGCG---------
--ATTTC-ATTCTTCTTATTCA-C-CATATGATATTGTAGCATC-AGTTTTTGGTGTTAA
A-TAAA-TCATGAAT-----ATTCTAATTT-ATGTCAAAGATCCC-AAAAGGAG-AAGGA
AAA-CAAAAACTC-AAGCTTATTAA--TAAAGTACTTGGTTATTACCGT-ATTGGCATCT
GGAAGCTCTCTCACAGCGTCATCAACGTTTGCAGCAGTTTCTTTTACCTGAAAAGAAACC
AATTAATG---TTATTTCATCCAAA---AAAACAT---CA----ACTTTACCAATCTATT
CAGTGTATCA-ATTTATGATTTTCCACTATAACTTGAACAAT--AATTGGAACTAGA-TC
TCAATAATGGGTG-C-TAAAAA---------TTATTTCAACCATCAGTT--------TGA
AT-TAAAATAAAATCATGCATCATAGAC------AATTT-AAAAT-AATAATC-CA-TTA
TGATT-GC--GAAAAA--------CCAATATATTAGA-G-AAAGATGATTACCAGTATTG
CAC-TTTCATTCGCT-GTTGCCTC--CGGGATACAA-TTATG-AAGT-GGCTCTACAT-G
TTCACTTCC-AT-CTAAGATT-AGACCAGAAGACCTGTGGGCTGTACATGCTCAACCCGT
ATTTCCGAAGCCCCACAAAAGAGAAAGTGTTGCATGGGAAGCAATAAGAAAGGTATT---
---------GGGAATCTCA-TATGGCA-GTTAATATT-----------------------
------------------------------------------------------------
------------------------------------------------------------
------------------------------------------------------------
-----------------------------------------------------TTG-TTT
TTTTGAAGAAAATAACTACCAC--A--------------TATTTTTTAC-TTGCTGGTAG
ATCACCAGCACTGGAGAAAAGATTGGACTGAA-TCACTTCAAGCCGATTCGTCCTTTGGG
ATGTGGAGATACTGGCAGGTATA-TAC---------------------------------
------------------------------------------------------------
------------------------------------------------------------
-------------------------------GGA---TA-TAA-A--------TAT-CTG
TTCGTCTTAC-----------------------TTCTGT--------------------T
GATCGTCTTTGTCGTTT--CAACAGT----------------------------------
--------------------------------------G-TTCATTTGGTGGAAC-TCAT
TGGTAGT-GGCGAAC-TGTTTGCCATGAAAGCAATTGGAATTCGTGATTGATGGAAGTGA
TAATGTGGAACCACTGAGGAATCGTCTCTCGGAGAGGACAGAGCAAAAGAGTGCGAAGTT
GGTATTACTTTTTTGTGGTTT-CCTTCTTTCTTTTGTTTTCATA-TACATC--GGA-GT-
AGTGCATG-AAATAGTGCCTAAAA-------------GAAAATTTAAAAAAAAA-TTGGT
TGTG-ATGTTT-AAGT----------CTCCATATGAGAACA-TCAATTTGAA-GGCTTGT
CTGATGTGTTAAGATAGAGGAAGGAAACAATTAGGATATTTT------------------
---------------TTTCTCGTCTTTTT-CCTCTGG-TAT-------------------
---------CGACACATTTATTCA-CCAGGTCAAAGC-TAC-GGCAGAAAATGTTGATGA
AG-CT-GTCAGAGAACTTCCTGATGCCAACTC-GGTAAGGTATT-CCTTTCTA--TATCC
T-GGAAATCCGTGTACAAAATTGACA-TAGAAGTTTTTATGCACATCATGTGATGGAGAG
TGAATTTCTTAAATGTTTT-C---TATTAG--TATACAT-GGAGATGTAAATTGC----A
AAAATCTGTGTAAA-TTCAATTGTAGGTGATTTTCGAGATAT-GCCAGAGAGTTTTATAG
ATTAAGGACCTAGTGATGTATGTTATGATCCTCTAATATA-GTCTGGATATCC-TGAAAA
-TTTTGAAGTCTTAGAAATTCAGTA-TCA-TTTTTCTG-ACGGAATTAT-ATGTCA-CTT
TCAGAGACCAGAGGA-CCTG-TGGGCGCAAGAACATAGACCCTTGAGAGTAATGTTATAC
GAAATAA-TGT-CTGG-TTGTA-GCTCGTTTCTTAATATACGAGCCCAGATTACTGAAGC
ACTCTTT-AAGTCACCCTCTTTGTAAAACCCTTCCATAAGGG-TATT-ATAGGAGACAAG
ATTCGGAGGACAGTTCCGC-AATTTCATGTCC-AAATAT-AGCAACACGGCATGCTGAGT
TTT-GCCTACAGAACACAGGCCA-TG-AATC-AATATA-TTGTGCATCTGCACATCAGGT
TTGAAA-CCGTTGTTAA-TTACTTG-GTTCCACAAGTT-AAGAG-CCA-TATCTAC-TTT
ACGCCCCAAA-CAAA-GACCTTTTA-TCAA-CACACTGTAAGTTATAA-CATCAGGCTT-
C-AATCC-TTT-CTCCAGCATTT-CCTTCACAAAATTATATGCTT-CACCAAACCTTT-C
AGCCC-TGCATAGTCCATTTAT-AA-GAGTAA-TGTA-GGTGACAA-GGG-TAGGTGAAC
AATTTTCAC-TTCCCATCT-CAT-AAAA-AAT-TCT-AATTG-CCT-CCTCAAACTTAAA
AACACCTA-TAAA--GCCA-TTGATTAGA-GCGTTA-TAAAC-ATG-AGCATTT-GGCTT
-A-CA---G-CCCCCTTTAATC
>Brazoria_enquistii_2        
GTGAT-CACATCCCTCTTAGTCCCATACAT-CTTCTTCAGTCTTCCTTCATGGTTATTCC
ACATACTCAGGTAACT-GGTTA----CCTTCT--CCAAGATCC----------GCATTTT
CTTTTTGACCC-AATCA--------TAATTGCTTT-AA-CAATTT--ATATTTTTC----
--TGTAATC------------AACATTACAGG-GGTGATGTTGGAAAATGGATTGCTTTG
ATA-GCTGTTGTAATACGCCTTTTCTT-CCCCCAACACTTCCGA-GGTGCG---------
--ATTTC-ATTCTTCTTATTCA-C-CATATGATATTGTAGCATC-AGTTTTTGGTGTTAA
A-TAAA-TCATGAAT-----ATTCTAATTT-ATGTCAAAGATCCC-AAAAGGAG-AAGGA
AAA-CAAAAACTC-AAGCTTATTAA--TAAAGTACTTGGTTATTACCGT-ATTGGCATCT
GGAAGCTCTCTCACAGCGTCATCAACGTTTGCAGCAGTTTCTTTTACCTGAAAAGAAACC
AATTAATG---TTATTTCATCCAAA---AAAACAT---CA----ACTTTACCAATCTATT
CAGTGTATCA-ATTTATGATTTTCCACTATAACTTGAACAAT--AATTGGAACTAGA-TC
TCAATAATGGGTG-C-TAAAAA---------TTATTTCAACCATCAGTT--------TGA
AT-TAAAATAAAATCATGCATCATAGAC------AATTT-AAAAT-AATAATC-CA-TTA
TGATT-GC--GAAAAA--------CCAATATATTAGA-G-AAAGATGATTACCAGTATTG
CAC-TTTCATTCGCT-GTTGCCTC--CGGGATACAA-TTATG-AAGT-GGCTCTACAT-G
TTCACTTCC-AT-CTAGGATTGAGACCAGAAGACCTGTGGGCTGTACATGCTCAACCCGT
ATTTCCGAAGCCCCACAAAAGAGAAAGTGTTGCATGGGAAGCAATAAGAAAGGTATT---
---------GGGAATCTCA-TATGGCA-GTTAATATT-----------------------
------------------------------------------------------------
------------------------------------------------------------
------------------------------------------------------------
-----------------------------------------------------TTGTTTT
TTTTGGAGAAAATAACTACCAC--A--------------TATTTTTTAC-TTGCTGGTAG
ATCACCAGCACTGGAGAAAAGATTGGACTGAA-TCACTTCAAGCCGATTCGTCCTTTGGG
ATGTGGAGATACTGGCAGGTATA-TAC---------------------------------
------------------------------------------------------------
------------------------------------------------------------
-------------------------------GGA---TA-TAA-A--------TAT-CTG
TTCGTCTTAC-----------------------TTCTGT--------------------T
GATCGTCTTTGTCGTTT--CAACAGT----------------------------------
--------------------------------------G-TTCATTTGGTGGAAC-TCAT
TGGTAGT-GGCGAAC-TGTTTGCCATGAAAGCAATCTGAATTCGTGATTGATGGAAGTGA
TCATGTGGAACCACTGAGGAATCGTCTCTCGGAGAGGACAGAGCAAAAGAGTGCGAAGTT
GGTATTACTTTTTTGTGGTTT-CCTTCTTTCTTTTGTTTTCATA-TACATC--GGA-GT-
AGTGCATG-AAATAGTGCCTAAAA-------------GAAAATTAAAAAAAAAA-TTGGT
TGTG-ATGTTT-AAGT----------CTCCATATGAGAACA-TCAATTTGAA-GGCTTGT
CTGATGTGTTAAGATAGAGGAAGGAAACAATTAGGATATTTT------------------
---------------TTTCTCGTCTTTTT-CCTCTGG-TAT-------------------
---------CGACACATTTATTCA-CCAGGTCAAAGC-TAC-GGCAGAAAATGTTGATGA
AG-CT-GTCAGAGAACTTCCTGATGCCAACTC-GGTAAGGTATT-CCTTTCTA--TATCC
T-GGAAATCCGTGTACAAAATTGACA-TAGAAGTTTTTATGCACATCATGTGATGGAGAG
TGAATTTCTTAAATGTTTT-C---TATTAG--TATACAT-GGAGATGTAAATTGC----A
AAAATCTGTGTAAA-TTCAATTGTAGGTGATTTTCGAGATAT-GCCAGAGAGTTTTATAG
ATTAAGGACCTAGTGATGTATGTTATGATCCTCTAATATA-GTCTGGATATCC-TGAAAA
-TTTTGAAGTCTTAGAAATTCAGTA-TCA-TTTTTCTG-ACGGAATTAT-ATGTCA-CTT
TCAGAGACCAGAAGA-CCTG-TGGGC----------------------------------
------------------------------------------------------------
------------------------------------------------------------
------------------------------------------------------------
------------------------------------------------------------
------------------------------------------------------------
------------------------------------------------------------
------------------------------------------------------------
------------------------------------------------------------
------------------------------------------------------------
------------------------------------------------------------
----------------------
>Brazoria_truncata_1         
------------------------------------------------------------
------------------------------------------------------------
------------------------------------------------------------
------------------------------------------------------------
------------------------------------------------------------
----------------------------------------------------GGTGTTAA
A-TAAA-TCATGAAT-----ATTCTAATTT-ATGTCAAAGATCCC-AAAAGGAG-AAGGA
AAA-CAAAAACTC-AAGCTTATTAA--TAAAGTACTTGGTTATTACCGT-ATTGGCATCT
GGAAGCTCTCTCACAGCGTCATCAACGTTTGCAGCAGTTTCTTTTACCTGAAAAGAAACC
AATTAATG---TTATTTCATCCAAA---AAAACAT---CA----ACTTTACCAATCTATT
CAGTGTATCA-ATTTATGATTTTCCACTATAACTTGAACAAT--AATTGGAACTAGA-TC
TCAATAATGGGTG-C-TAAAAA---------TTATTTCAACCATCAGTT--------TGA
AT-TAAAATAAAATCATGCATCATAGAC------AATTT-AAAAT-AATAATC-CA-TTA
TGATT-GC--GAAAAA--------CCAATATATTAGA-G-AAAGATGATTACCAGTATTG
CAC-TTTCATTCGCT-GTTGCCTC--CGGGATACAA-TTATG-AAGT-GGCTCTACAT-G
TTCACTTCC-AT-CTAG-------------------------------------------
------------------------------------------------------------
------------------------------------------------------------
------------------------------------------------------------
------------------------------------------------------------
------------------------------------------------------------
------------------------------------------------------------
------------------------------------------------------------
------------------------------------------------------------
------------------------------------------------------------
------------------------------------------------------------
------------------------------------------------------------
------------------------------------------------------------
------------------------------------------------------------
------------------------------------------------------------
------------------------------------------------------------
------------------------------------------------------------
------------------------------------------------------------
------------------------------------------------------------
------------------------------------------------------------
------------------------------------------------------------
------------------------------------------------------------
------------------------------------------------------------
------------------------------------------------------------
------------------------------------------------------------
------------------------------------------------------------
------------------------------------------------------------
------------------------------------------------------------
------------------------------------------------------------
------------------------------------------------------------
------------------------------------------------------------
------------------------------------------------------------
------------------------------------------------------------
------------------------------------------------------------
------------------------------------------------------------
------------------------------------------------------------
------------------------------------------------------------
------------------------------------------------------------
------------------------------------------------------------
------------------------------------------------------------
------------------------------------------------------------
----------------------
>Brazoria_truncata_2         
------------------------------------------------------------
------------------------------------------------------------
------------------------------------------------------------
------------------------------------------------------------
------------------------------------------------------------
----------------------------------------------------GGTGTTAA
A-TAAA-TCATGAAT-----ATTCTAATTT-ATGTCAAAGATCCC-AAAAGGAG-AAGGA
AAA-CAAAAACTC-AAGCTTATTAA--TAAAGTACTTGGTTATTACCGT-ATTGGCATCT
GGAAGCTCTCTCACAGCGTCATCGACGTTTGCAGCAGTTTCTTTTACCTGAAAAGAAACC
AATTAATG---TTATTTCATCCAAA---AAAACAT---CA----ACTTTACCAATCTATT
CAGTGTATCA-ATTTATGATTTTCCACTATAACTTGAACAAT--AATTGGAACTAGA-TC
TCAATAATGGGTG-C-TAAAAA---------TTATTTCAACCATCAGTT--------TGA
AT-TAAAATAAAATCATGCATCATAGAC------AATTT-AAAAT-AATAATC-CA-TTA
TGATT-GC--GAAAAA--------CCAATATATTAGA-G-AAAGATGATTACCAGTATTG
CAC-TTTCATTCGCT-GTTGCCTC--CGGGATACAA-TTATG-AAGT-GGCTCTACAT-G
TTCACTTCC-AT-CTAA-------------------------------------------
------------------------------------------------------------
------------------------------------------------------------
------------------------------------------------------------
------------------------------------------------------------
------------------------------------------------------------
------------------------------------------------------------
------------------------------------------------------------
------------------------------------------------------------
------------------------------------------------------------
------------------------------------------------------------
------------------------------------------------------------
------------------------------------------------------------
------------------------------------------------------------
------------------------------------------------------------
------------------------------------------------------------
------------------------------------------------------------
------------------------------------------------------------
------------------------------------------------------------
------------------------------------------------------------
------------------------------------------------------------
------------------------------------------------------------
------------------------------------------------------------
------------------------------------------------------------
------------------------------------------------------------
------------------------------------------------------------
------------------------------------------------------------
------------------------------------------------------------
------------------------------------------------------------
------------------------------------------------------------
------------------------------------------------------------
------------------------------------------------------------
------------------------------------------------------------
------------------------------------------------------------
------------------------------------------------------------
------------------------------------------------------------
------------------------------------------------------------
------------------------------------------------------------
------------------------------------------------------------
------------------------------------------------------------
------------------------------------------------------------
----------------------
>Brazoria_truncata_3         
------------------------------------------------------------
------------------------------------------------------------
------------------------------------------------------------
------------------------------------------------------------
------------------------------------------------------------
----------------------------------------------------GGCGTTAA
A-TTAA-TCATGAAT-----ATTCTACTTT-ATGTCAAAGATCCC-AAAAGGAG-AAGGA
AAA-CAAAAACTC-AAGTTTATTAA--TAAAGTACTTGGTTATTACCGT-ATTGGCATCT
GGAAGCTCTCTCACAGCGTCATCAACGTTTGCAGCAGTTTCTTTTACCTGAAAAGAAACC
AATTAATG---TTATTTCATCCAAA---AAAACAT---CA----ACTTTACCAATCTATT
CAGTGTATCA-ATTTATGATTTTCCACTATAACTTGAACAAT--AATTGGAACTAGA-TC
TCAATAATTGGTG-C-TAAAAA---------TTATTTCAACCATCAGTT--------TGA
AT-TAAAATAAAATCATGCATCATAGAC------AATTT-AAAAT-AATAATCCCA-TTA
TGATT-GC--GAAAAA--------CCAATATATTAGA-G-AACGATGATTACCAGTATTG
CAC-TTTCATTAGCT-GTTGCCTC--CGGGATACAA-TTATG-AAGT-GGCTCTACAT-G
TTCACTTCC-AT-CTAG-------------------------------------------
------------------------------------------------------------
------------------------------------------------------------
------------------------------------------------------------
------------------------------------------------------------
------------------------------------------------------------
------------------------------------------------------------
------------------------------------------------------------
------------------------------------------------------------
------------------------------------------------------------
------------------------------------------------------------
------------------------------------------------------------
------------------------------------------------------------
------------------------------------------------------------
------------------------------------------------------------
------------------------------------------------------------
------------------------------------------------------------
------------------------------------------------------------
------------------------------------------------------------
------------------------------------------------------------
------------------------------------------------------------
------------------------------------------------------------
------------------------------------------------------------
------------------------------------------------------------
------------------------------------------------------------
------------------------------------------------------------
------------------------------------------------------------
------------------------------------------------------------
------------------------------------------------------------
------------------------------------------------------------
------------------------------------------------------------
------------------------------------------------------------
------------------------------------------------------------
------------------------------------------------------------
------------------------------------------------------------
------------------------------------------------------------
------------------------------------------------------------
------------------------------------------------------------
------------------------------------------------------------
------------------------------------------------------------
------------------------------------------------------------
----------------------
>Brazoria_truncata_4         
------------------------------------------------------------
------------------------------------------------------------
------------------------------------------------------------
------------------------------------------------------------
------------------------------------------------------------
----------------------------------------------------GGCGTTAA
A-TAAA-TCATGAAT-----ATTCTACTTT-ATGTCAAAGATCCC-AAAAAGAG-AAGGA
AAA-CAAAAACTC-AAGTTTATTAA--TAAAGTACTTGGTTATTACCGT-ATTGGCATCT
GGAAGCTCTCTCACAGCGTCATCAACGTTTGCAGCAGTTTCTTTTACCTGAAAAGAAACC
AATTAATG---TTATTTCATCCAAA---AAAACAT---CA----ACTTTACCAATCTATT
CAGTGTATCA-ATTTATGATTTTCCACTATAACTTAAACAAT--AATTAGAACTAGA-TC
TCAATAATGGGTG-C-TAAAAA---------TTATTTCAACCATCAGTT--------CGA
AT-TAAAATAAAATCATGCATCATAGAC------AATTT-AAAAT-AATAATC-CA-TTA
TGATT-GC--GAAAAA--------CCAATATATTAGA-G---AGATTATTACCAGTATTG
CAC-TTTCATTCGCT-GTTGCCTC--CGGGATACAA-TTATG-AAGTGGGCTCTACAT-G
TTCACTTCC-AT-CTAA-------------------------------------------
------------------------------------------------------------
------------------------------------------------------------
------------------------------------------------------------
------------------------------------------------------------
------------------------------------------------------------
------------------------------------------------------------
------------------------------------------------------------
------------------------------------------------------------
------------------------------------------------------------
------------------------------------------------------------
------------------------------------------------------------
------------------------------------------------------------
------------------------------------------------------------
------------------------------------------------------------
------------------------------------------------------------
------------------------------------------------------------
------------------------------------------------------------
------------------------------------------------------------
------------------------------------------------------------
------------------------------------------------------------
------------------------------------------------------------
------------------------------------------------------------
------------------------------------------------------------
------------------------------------------------------------
------------------------------------------------------------
------------------------------------------------------------
------------------------------------------------------------
------------------------------------------------------------
------------------------------------------------------------
------------------------------------------------------------
------------------------------------------------------------
------------------------------------------------------------
------------------------------------------------------------
------------------------------------------------------------
------------------------------------------------------------
------------------------------------------------------------
------------------------------------------------------------
------------------------------------------------------------
------------------------------------------------------------
------------------------------------------------------------
----------------------
>Galeopsis_pyrenaica         
------------------------------------------------------------
------------------------------------------------------------
------------------------------------------------------------
------------------------------------------------------------
------------------------------------------------------------
----------------------------------------------------GGAG----
--------------C------TTCTACTTT-ATGTCAAAGACCCC-AAAAAGAA-AAGGA
AAGGAGAAAA-TCAAAGC-TATTAA--TAAACTAGTTGGTT-TTACCGT-ATTGGCATCT
GGAAGCTCTCTCACAGCATCGTCAACATTTGCAGCAGTTTCTTTTACCTGAAAACGAACC
AACCAATA---TTGTTTCATCCAAAA--------------------TTTA----------
----------------TCCACTTC-------ACTTAAACAAT--AAATGGACTTAGA-TC
TGA-TAAT-C-TGAAATTGTATGAATATAATATATTTCAACCATCAGATGTCAACT-CAA
A--TGAAATGAAACCCGGCATCATAAAC------AACT-AAAAAT-AATAATC-CA-TT-
-GA---GATTGAGGAGAAA-----CAAAAATATTAGA-GCAAAGATAATCACCAATACTG
CAC-TTTCGTTTGCT-GTGGCCTC--GGGAATGCAG-TTATG-AAGT-GGTTCCACAT-G
ATCACTTCC-AT-C-AA-------------------------------------------
------------------------------------------------------------
------------------------------------------------------------
------------------------------------------------------------
------------------------------------------------------------
------------------------------------------------------------
------------------------------------------------------------
------------------------------------------------------------
------------------------------------------------------------
------------------------------------------------------------
------------------------------------------------------------
------------------------------------------------------------
------------------------------------------------------------
------------------------------------------------------------
------------------------------------------------------------
------------------------------------------------------------
------------------------------------------------------------
------------------------------------------------------------
------------------------------------------------------------
------------------------------------------------------------
------------------------------------------------------------
------------------------------------------------------------
------------------------------------------------------------
------------------------------------------------------------
------------------------------------------------------------
------------------------------------------------------------
------------------------------------------------------------
------------------------------------------------------------
------------------------------------------------------------
------------------------------------------------------------
--------------------------GCAAGAACAAAGACCCTTGAGAGTAATGTTATAG
GAAATAAATAT-CTGG-CTGTA-GGCCACTTCTTAATATGCGAGCCCAGATTACAGAAGC
ACTCGAT-AAGTTACCCTCTTTGTAAAATCCTTCCATAAGGG-TATT-GTGGGTGACAAG
ATTCGGAGCACAGTTCCGG-TAATTCATATCC-AAATAT-AGTGACACAGCATGTTGAGT
TTT-GCCAACAGAACACAGGCCA-TG-AATC-AAAATA-TTGTGCATCTGCACATCAGGT
TTGAAA-CCTTTGCTAA-TTACTTG-GTTCCACAAATT-AAGAG-CCA-TATCCAC-TTT
ACGGCCCAAA-CAAA-GACCTTTTA-TCAG-CACACTGTAAGTGATAA-CATCTGGCTT-
C-AATCC-TTT-CTCTAGCATTT-CCTTCACAAGGTCATAGGCTT-CACTGAACCTTT-C
AACCT-TGCATAGTCCATTTAT-AA-GAGTAA-TGTA-GGTAACAA-TGG-TGGGGGAAC
AATGCACAC-TTCCCATTT-CAC-GAAA-CAC-CCC-AATTG-CAT-CCTCAAATTTAGA
AGCACCTA-CAAA--GCCA-TTGATTAGA-GCATTA-TAAAC-ATG-AGCATTT-GGCTT
-A-CA---G-CCACCTTTAATC
>Gomphostemma_javanicum_1    
GTGATTCACATCCCTCTTAGTCCCATACAT-TTTCATCAGTCTTCCTTCATGGTTATTCA
GCTTACTGAGGTAACTA---T-----CCTTGT--CCAAGATAACTA---TTTGTTA-TT-
CTTTTCGACCC-GATCAATTGTTTCTAGTTGCTTT-AA-CAATTT-G-CATTTTTC----
--TGTAATTGTCGTGTGGGC-AACAATACAGA-GGAGATGTTGGAAAGTGGATTGCTTTG
ATA-GCTGTCGTATTACGCCTTTTCTT-CCCCCGACATTTTCCA-GGTGTG---------
--ATGCC-ATTCTT--AA-TCA-C-CATATAACATTGTAGCTTC-AATTTTGGGAGTTAA
A-TAAA-TCATGAGT------TTCTACTTT-ATGTCAAAGACCCC-AAACAGAG-AAGGA
AAAGAGAAAA-TCAAAGC-TATTAA--TAAACTACTTGGTTATTACCGT-ATTGGCATCT
GGAAGCTCTCTCACAGCGTCGTCAACGTTTGCAGCAGTTTCTTTTACCTGAAAACGAACC
AACCCATA---TCGTTTCATCCAAACTTAAATTTT---CATT-AACCTTACCAAACTATT
CAGTGTATCG-ATTTATCCACTTT-------ACTTAAACAAT--AAATGGGCTTAGA-TC
CGAAAATGGA-TGAA-TAAAAT---------AAGTTTTAACCCTCCGATGTCCACT-CCA
A--TGAAATTTAACCAGGCATC-TAGAC------AATT-AAAAAA-AATTATT-TG-TTT
AAAAC-GAG-GAGAAA--------CAAAAATTTTAAA-ACAAAAATAATCACCGG-ATTG
GCC-TTTCCTTCGC--GGGGCCTC--GGGAATACAA-TTATG-AAAT-GGGTTTTCAT-G
TTCACTTTC-AT-CTAAGATTGAGACCACAGGACCTGTGGGCTGTACTTTCTCGACCTGT
ATTCCCGAAACCCCACAAAAGAGAAAGCGCTGCATGGACGGCAATAATAAAGGTACTATT
TTGCGAACTGGCCATCTCA-TTTAGCA-GATAATATTATCTCTTTACGGATATAATTCTA
ACATATCTTTTATTAAC-TTAACTCATCTC-TCCAACTTCATAAAATGAGAGAATCTAAA
TTTTGTCAAAACTTTTGACGCCTGCATCGTTGTCATTGGTCATGTT---GCTGCACAGAT
GCTCCAA--TCTACGGAAGAAACTATTAAGCCGAAGGAACTTTGC-TTTGGCTGAC---A
TGC-------CCCAAGCA-GAA---TTAAGCTCAAAATATCTGCTC-------TAAAAAT
CTCAAAAGATATTAACTGCCATGTATTTTA---TACCTCACTTCTTTCCATTCCTTGTAG
ATCACTAGCACTGGAGAAAAGATTGGATTGAA-TCACTTCAAGCCCATACGTCCTCTGGG
ATGTGGAGATACTGGCAGGTATACAGA-TTTAACTATATCAATTTGTAAAGCAGTCCACC
TTTTCATCATGTATACCTAGCTCTATATGCACTCGTCGCTTAATACTCTGAATTTCATAA
CTGTGGTTGCATCT--TATATAACATATTTCGATTGTT-GATTACAGTGATAGCTA----
--TTGTAATTTATCA--T-TGT-GT-GCCCTGGAA-CTTTTAATAATTGATCTTCT-CTT
TCCATCTG-C-----------------------TTCCGTT-CC-ATCCCCTTCT-CTG-T
CATTG-CTTTGTGGTT---CAACAGGT-AAAAGCATT-CAACC-TACCCAAA-TGA-TAT
TTCACCTATGCAAGTATA---ACTGTTTTTTTTGCA-TG-TTCATT-GG-GGAAC-TGAT
TGGTAGG-GGCGAAA-TG-TTGCCATGAA-GCA-TTGG----------------------
------------------------------------------------------------
------------------------------------------------------------
------------------------------------------------------------
------------------------------------------------------------
------------------------------------------------------------
------------------------------------------------------------
------------------------------------------------------------
------------------------------------------------------------
------------------------------------------------------------
------------------------------------------------------------
------------------------------------------------------------
------------------------------------------------------------
------------------------------------------------------------
--------------------------GCAAGAACAAAGACCCTTAAGAGTAATGTTATAG
GAAATAA-TAT-CTGG-CTGTA-GCCCATTTCTTAATATGCGAGCCCAGATTATAGAAGC
ACTCGGT-AAGTCACCCTCTTTGTAAAATCCTTCCATAAGGG-TATT-GTGGGTGACGAG
ATTCGGAGCACAGTTCCGG-TAATTCATGTCC-AAATAT-AGCGACACAGCAAGTTGAGT
TTT-GCCAACAGAACACAGGCCA-TG-AATC-AAAATA-TTGTGCATCTGCACATCAGGT
TTGAAA-CCTTTGCTAT-TTACTCG-GTTCCACAAATT-AAGAG-CCA-TCTCTAC-TTT
ATGGCCCAAA-CAAA-GACCTTTTA-TCAA-CACACTGTAAGTGATAA-CACCTGGCTT-
C-AATCC-CTT-CTCTAGCATTT-CCTTCACAAGGTAATAGGCTT-CACCGAACCTTT-C
AGCCC-TGCATAATCCATTTAT-AA-GAGTAA-TGTA-GGTAACAA-TGG-TAGGGGAGC
AATGTTCAC-TTCCCATTT-CAC-GAAA-CAC-CCT-AATTG-CAT-CCTCAAACTTAGA
AGCACCTA-CAAA--GCCA-TTGATTAGA-GCATTA-TAAGC-ATG-AGCATTT-GGCTT
-A-CA---G-CGACCTTTAATC
>Gomphostemma_javanicum_2    
GTGATTCACATCCCTCTTAGT-CCATACAT-TTTCTTCAGTCTTCCTTCATGGTTATTCA
GCTTACTGAGGTAACTA---T-----CCTTGT--CCAAGATAACTA---TTTGTTA-TT-
CTTTTCGACCC-GATCAATTGTTTCTAGTTGCTTT-AA-CAATTT-G-CATTTTTC----
--TGTAATTGTCGTGTGGGC-AACAATACAGA-GGAGATGTTGGAAAGTGGATTGCTTTG
ATA-GCTGTCGTATTACGCCTTTTCTT-CCCCCGACATTTTCCA-GGTGTG---------
--ATGCC-ATTCTT--AA-TCA-C-CATATAACATTGTAGCTTC-AATTTTGGGAGTTAA
A-TAAA-TCATGAGT------TTCTACTTT-ATGTCAAAGACCCC-AAACAGAG-AAGGA
AAAGAGAAAA-TCAAAGC-TATTAA--TAAACTACTTGGTTATTACCGT-ATTGGCATCT
GGATGCTCTCTCACAGCGTCGTCAACGTTTGCAGCAGTTTCTTTTACCTGAAAACGAACC
AACCAATA---TCGTTTCATCCAAACTTAAATTTT---CATT-AACTTTACCAAACTATT
CAGTGTATCG-ATTTATCCACTTC-------ACTTAAACAAT--AAATGAGCTTAGA-TC
TGAAATTGTA-TGAA-TAAAAT---------ATGTTTTAACCATCAGATGTCAACT-CAA
A--TGAAATTAAACCAGGCATCATAGAC------AAAT-AAAAAA-AATAATT-AG-TTG
AGAAC-GAG-GAGAAA--------CAAAAATATTAGA-GCAAAGATAATCACCAGTATTG
CAC-TTTCGTTCGCT-GTGGCCTC--GGGAATACAG-TTATG-AAGT-GGCTCTACAT-G
TTCACTTCC-AT-CTAAGATTGAGACCAGAAGACCTGTGGGCTGTACATTCTCAACCTGT
ATTCCCGAAACCCCACAAAAGAGAAAGTGCTGCATGGACAGCAATAAGAAAGGTATTATT
TTGCAAACTGGGAATCTCA-TTTAGCA-GTTAATATTATCTCTTTACGGATATAATTCTA
ACATATCTTTTATTAGC-TTAACTCATCAAGTC-AACTTCATAATATCAGAGAATCTAAT
TTTTGTCAAAACTTTTGACGCATACATCGTTGTCATTTGTTATATT---GCTGTACAGAT
GCTAAAAA-TCTAGGGAAGAAACTATTAAACAGAAATAACTTTTC-TTTGGTTGAC---A
TA--------AACAAGCA-GAA---TTATGCTCTAAATATCTGCTC-------TAAAAAT
CTCAAAAGATATTAACTGCCATGTATTTTA---TACCTCACTTCTTTCCATTCCTTGTAG
ATCACTAGCACTGGAGAAAAGATTGGATTGAA-TCACTTCAAGCCCATACGTCCTCTGGG
ATGTGGAGATACTGGCAGGTATACAGA-TTTAACTATATCAATTTGTAAAGCAGTCCACC
TTTTCATCATGTATACCTAGCTCTATATGCACTCGTCGCTTAATACTCTGAATTTCATAA
CTGTGGTTGCATCT--TATATAACATATTTCGATTGTT-GATTACAGTGATAGCTA----
--TTGTAATTTATCA--T-TGTTGTTGCCCTGGGA-CTTTTAATAAT-GATCTTCTTCTT
TCCATCTGGCT----------------------TTCGGTT-CC-ATCCCCTTCTTCGGTT
CATTGGCCTTGTTGTTT--CAACAGGGT-AAAGCATT-CAACCCTAACCAAAATGA-T-T
TTCCCCTTTGCAAGTATA----CTGGTTTTTT-GCAGTG-TTCATTTGGGGG-AC-TGA-
TG-TAGT-GGTGAACTTGTTTGCCATGAAAGCA-TTG-----------------------
------------------------------------------------------------
------------------------------------------------------------
------------------------------------------------------------
------------------------------------------------------------
------------------------------------------------------------
------------------------------------------------------------
------------------------------------------------------------
------------------------------------------------------------
------------------------------------------------------------
------------------------------------------------------------
------------------------------------------------------------
------------------------------------------------------------
------------------------------------------------------------
--------------------------GCAAGAACAAAGACCCTTAAGAGTAATGTTATAG
GAAATAA-TAT-CTGG-CTGTA-GCCCATTTCTTAATATGCGAGCCCAGATTATAGAAGC
ACTCGGT-AAGTCACCCTCTTTGTAAAATCCTTCCATAAGGG-TATT-GTGGGTGACGAG
ATTCGAAGCACAGTTCCGG-TAATTCATGTCC-AAATAT-AGCGACACAGCAAGTTGAGT
TTT-GCCAACAGAACACAGGCCA-TG-AATC-AAAATA-TTGTGCATCTGCACATCAGGT
TTGAAA-CCTTTGCTAA-TTACTCG-GTTCCACAAATT-AAGAG-CCA-TCTCTAC-TTT
ATGGCCCAAA-CAAA-GACCTTTTA-TCAA-CACACTGTAAGTGATAA-CACCTGGCTT-
C-AATCC-CTT-CTCTAGCATTT-CCTTCACAAGGTAATAGGCTT-CACCGAACCTTT-C
AGCCC-TGCATAATCCATTTAT-AA-GAGTAA-TGTA-GGTAACAA-TGG-TAGGGGAGC
AATGTTCAC-TTCCCATTT-CAC-GAAA-CAC-CCT-AATTG-CAT-CCTCAAACTTAGA
AGCACCTA-CAAA--GCCA-TTGATTAGA-GCATTA-TAAAC-ATG-AGCATTT-GGCTT
-A-CA---G-CGACCTTTAATC
>Leonotis_nepetifolia        
GTGATTCACATCCCTCTTAGTCCCATACAT-CTTCTTCAGTCTTCCTTCATGGTTATTCA
GCTTACTGAGGTAACTAAGATGC--ACATATTT----------------CTTGTTAATT-
CATTGTGACCT-GATCA--------TAGTTGCTCT-AA-CAACTT--ACATTTTTT----
--TGTAATT------------AACAAAACAGA-GGAGATGTTGGGAAGTGGATTGCTTTG
ATA-GCTGTCGTCATACGCCTTTTCTT-CCCCCATCATTTCCGA-GGTTTG---------
--ATGCC-AATCTTCTTACTCA-C-TGTA--------CAGCTTT-AATTGTGGGAATTAA
A-TACAATCGTGAGT------TTCTAATTT-ATGTAGAAGACCCC-AAAATGAG-AAGGA
AAAGAGAAAA-TCAAAGC-TACTAA--TAAACTATTTGATTATTACCGC-ATTGGCATCT
GGAAGCTCTCTCACAGCGTCGTCAACGTTTGCAGCAGTTTCTTTTACCTGAAAACGAACC
AACCAATA---ATGTTTCATACAAACTTAAATTTT---CATC-AACTT------------
--------------AAACC----------------AAAT---------------------
------------------------------------------------------------
----G-AATGAAACCTGGCGTCATAGAC------AATTTT-AAAT-AATAATT-CA-TTA
AGAAT-GAG-GAGAGA--------CGATGATAGTAGA-GCAAAGATAATCACCAGTACTG
CAC-TTTCTTTCGCT-GTGGCCTC--AGGAATACAA-TTATG-AAGT-GGCTCTACAT-G
TTCACTTCC-AT-CTAA-------------------------------------------
------------------------------------------------------------
------------------------------------------------------------
------------------------------------------------------------
------------------------------------------------------------
------------------------------------------------------------
------------------------------------------------------------
------------------------------------------------------------
------------------------------------------------------------
------------------------------------------------------------
------------------------------------------------------------
------------------------------------------------------------
------------------------------------------------------------
------------------------------------------------------------
------------------------------------------------------------
------------------------------------------------------------
------------------------------------------------------------
------------------------------------------------------------
------------------------------------------------------------
------------------------------------------------------------
------------------------------------------------------------
------------------------------------------------------------
------------------------------------------------------------
------------------------------------------------------------
------------------------------------------------------------
------------------------------------------------------------
------------------------------------------------------------
------------------------------------------------------------
------------------------------------------------------------
------------------------------------------------------------
------------------------------GAACAAAGACCCTTGAGAGTGATGTTATAG
GAGATAA-TAT-CTGG-CTGTA-GCCCATTTCTTAATATGCGAGCCCAGATTACAGAGGC
ACTCAGC-AAGTCACCCTCTTTGTAAAATCCTTCCATAAGGG-TATT-GTGGGTGACAAG
ATTCGGAGCACAGTTCCGG-AAATTCATGTAC-AAATAT-AGTGACACAGCATGTTCAGT
TTT-GCCAACAGAACACAGGCCA-TG-AATC-AAAATA-TTGTGCATCTGCACATCAGGT
TTGAAA-CCTTGGCTAA-TTACTCG-GTTCCACAAATT-AAGAG-CCA-TATCTAC-TTT
GCGGCCCAAA-CAAA-GTCCTTTAA-GCAA-CACACTGTAAGTGATAA-CACCTGGCTT-
C-AATCC-TTT-GTCTAGCATTT-CCTTCAGAAGGTCATAGGCTT-CACCGAACCTTT-C
AGCCC-TGCATAGTCCATTTAT-AA-GAGTAA-TATA-GGTAACAA-TGG-TAGGGGAAC
AATGCGCAC-TTCCCATTT-CAC-GAAA-CAC-ACA-AACAG-CAT-CCTCAAACTTGGA
AGCACTTA-CAAA--GCCA-TTGATTAGA-GCATTA-TAAAC-ATG-AGCATTT-GGCTC
-A-CA---G-CCACCCTTAATC
>Leucas_inflata_1            
GTGATTCACATCCCTCTTAGTCCCATACAT-CTTCTTCAGTCTTCCTTCATGGTTATTCA
GCTTACTGAGGTAACTAAGATG----CATATTT----------------CTTATTAATT-
CATTGTGACCT-GATCA--------TAGTTGCTTT-AA-CAACTT--TCATTTTTC----
--TGTAATT------------AACAAAACAGA-GGAGATGTTGGGAAGTGGATTGCTTTG
ATA-GCTGTCATCATACGCCTTTTCTT-CCCCCATCATTTCCGA-GGTTTG---------
--ATGCC-AATCTTCTTACTCA-C-TGTA--------CAGCTTT-AATTTTGGGAATTAA
A-TACAATCATGAGC------TTCTAATTT-ATGTAGAAGACCCC-AAAAAGAG-AAGGA
AAAGAGAAAA-TCAAAGC-TACTAA--TAAACTATTTGATTATTACCGC-ATTGGCATCT
AGAAGCTCTCTCACAGCATCGTCAACGTTTGCAGCTGTTTCCTTTACCTAAAAACGAACC
AACCAATA---TTGTTTCATCCTAACTTAAATTTT---CATC-AACTC------------
--------------AAACC----------------AAATGAT------------------
------------------------------------------------------------
----G-AATGAAACCTGGCGTCATAGAC------AATTTT-AAAT-AATAATT-CA-TCA
AGAAT-GAG-GAGAGA--------CGATGATAGTAGA-GCAAAGATAATCACCAGTACTG
CAC-TTTCTTTCGCT-GTGGCCTC--GGGAATACAA-TTATG-AAGT-GGCTCTACAT-G
TTCACTTCC-AT-CTAA-------------------------------------------
------------------------------------------------------------
------------------------------------------------------------
------------------------------------------------------------
------------------------------------------------------------
------------------------------------------------------------
------------------------------------------------------------
------------------------------------------------------------
------------------------------------------------------------
------------------------------------------------------------
------------------------------------------------------------
------------------------------------------------------------
------------------------------------------------------------
------------------------------------------------------------
------------------------------------------------------------
------------------------------------------------------------
------------------------------------------------------------
------------------------------------------------------------
------------------------------------------------------------
------------------------------------------------------------
------------------------------------------------------------
------------------------------------------------------------
------------------------------------------------------------
------------------------------------------------------------
------------------------------------------------------------
------------------------------------------------------------
------------------------------------------------------------
------------------------------------------------------------
------------------------------------------------------------
------------------------------------------------------------
--------------------------GCAAGAACAAAGACCCTTGAGAGTGATGTTATAG
GAGATAA-TAT-CTGG-CTGTA-TCCCATTTCTTAATATGCGAGCCCAGATTACAGAAGC
ACTCAGC-AAGTCACCCTCTTTGTAAAATCCTTCCATAAGGG-TATT-GTGGGTGACAAG
ATTCGGAGCACAGCTCCGG-AAATTCATGTCC-AAATAT-AGTGACACAGCATGTTCAGT
TTT-GCCAACAGAACACAGGCCA-TG-AATC-AAAATA-TTGTGCATCTGCACATCAGGT
TTGAAA-CCTTGGCTAA-TTACTCG-GTTCCACAAATT-AAGAG-CCA-TATCTAC-TTT
GCGGCCCAAA-CAAA-GTCCTTTTA-GCAA-CACACTGTAAGTGATAA-CACCTGGCTT-
C-AATCC-TTT-CTCTAGCATTT-CCTTCAAAAGGTCATAGGCTT-CACCAAACCTTT-C
AGCCC-TGCATAGTCCATTTAT-AA-GAGTAA-TATA-GGTAACAA-TGG-TAGGGGAAC
AATGTGCAC-TTCTCATTT-CAC-GAAA-CAC-ACA-AATGG-CAT-CCTCAAACTTGGA
AGCACTTA-CAAA--GCCA-TTGATTAGA-GCATTA-TAAAC-ATG-AGCATTT-GGCTT
-A-CA---G-CCTCCCTTAATC
>Leucas_inflata_2            
GTGATTCACATCCCTCTTAGTCCCATACATACTTCTTCAGCCTTCCTTCATGGTTATTCA
GCTTACTGAGGTAACTAAGATG----CATATTT----------------CTTATTAATT-
CATTGTGACCT-GATCA--------TAGTTGCTTT-AA-CAACTT--TCATTTTTC----
--TGTAATT------------AACAAAACAGA-GGAGATGTTGGGAAGTGGATTGCTTTG
ATA-GCTGTCATCATACGCCTTTTCTT-CCCCCATCATTTCCGA-GGTTTG---------
--ATGCC-AATCTTCTTACTCA-C-TGTA--------CAGCTTT-AATTTTGGGAATTAA
A-TACAATCATGAGC------TTCTAATTT-ATGTAGAAGACCCC-AAAAAGAG-AAGGA
AAAGAGAAAA-TCAAAGC-TACTAA--TAAACTATTTGATTATTACCGC-ATTGGCATCT
GGAAGCTCTCTCACAGCATCGTCAACGTTTGCAGCTGTTTCCTTTACCTGAAAACGAACC
AACCAATA---TTGTTTCATCCTAACTTAAATTTT---CATC-AACTC------------
--------------AAACC----------------AAATGAT------------------
------------------------------------------------------------
----G-AATGAAACCTGGCGTCATAGAC------AATTTT-AAAT-AATAATT-CA-TCA
AGAAT-GAG-GAGAGA--------CGATGATAGTAGA-GCAAAGATAATCACCAGTACTG
CAC-TTTCTTTCGCT-GTGGCCTC--GGGAATACAA-TTATG-AAGT-GGCTCTACAT-G
TTCACTTCC-AT-CTAA-------------------------------------------
------------------------------------------------------------
------------------------------------------------------------
------------------------------------------------------------
------------------------------------------------------------
------------------------------------------------------------
------------------------------------------------------------
------------------------------------------------------------
------------------------------------------------------------
------------------------------------------------------------
------------------------------------------------------------
------------------------------------------------------------
------------------------------------------------------------
------------------------------------------------------------
------------------------------------------------------------
------------------------------------------------------------
------------------------------------------------------------
------------------------------------------------------------
------------------------------------------------------------
------------------------------------------------------------
------------------------------------------------------------
------------------------------------------------------------
------------------------------------------------------------
------------------------------------------------------------
------------------------------------------------------------
------------------------------------------------------------
------------------------------------------------------------
------------------------------------------------------------
------------------------------------------------------------
------------------------------------------------------------
--------------------------GCAAGAACAAAGACCCTTGAGAGTGATGTTATAG
GAGATAA-TAT-CTGG-CTGTA-TCCCATTTCTTAATATGCGAGCCCAGATTACAGAAGC
ACTCAGC-AAGTCACCCTCTTTGTAAAATCCTTCCATAAGGG-TATT-GTGGGTGACAAG
ATTCGGAGCACAGCTCCGG-AAATTTATGTCC-AAATAT-AGTGACACAGCATGTTCAGT
TTT-GCCAACAGAACACAGGCCA-TG-AATC-AAAATA-TTGTGCATCTGCACATCAGGT
TTGAAA-CCTTGGCTAG-TTACTCG-GTTCCACAAATT-AAGAG-CCA-TATCTAC-TTT
GCGGCCCAAA-CAAA-GTCCTTTTA-GCAA-CACACTGTAAGTGATAA-CACCTGGCTT-
C-AATCC-TTT-CTCTAGCATTT-CCTTCAAAAGGTCATAGGCTT-CACCAAACCTTT-C
AGCCC-TGCATAGTCCATTTAT-AA-GAGTAA-TATA-GGTAACAA-TGG-TAGGGGAAC
AATGTGCAC-TTCTCATTT-CAC-GAAA-CAC-ACA-AATGG-CAT-CCTCAAACTTGGA
AGCACTTA-CAAA--GCCA-TTGATTAGA-GCATTA-TAAAC-ATG-AGCATTT-GGCTG
-A-CA---G-CCTCCCTTAATC
>Macbridea_caroliniana_1     
GTGATTCACATCCCTCTTAGTCCCATACAT-TTTCTTCAGTCTTCCTTCATGGTTATTCA
TCATACTCAGGTAACTTA-CTA----CCTTCT--CCAAGGTCCA----------TATAT-
CTTTTTCATCC--ATC---------TAATTGCTCT-AA-CAATTT--ATATTTTTC----
--TGTTATC------------AACAACACAGC-GGTGATGTTGGAAAGTGGATTGCTTTT
ATA-GCTGTTGTAATACGCCTTTTCTT-CCCCCAATATTTCCGA-GGTGCG---------
--ACTCC-ATTCGACATATAA--T-GTTGTACCAT---AGCATC-AGTTTT-GGAGTTAA
A-TAAA-TCATGAAT------TTATACTTT-A----------CCC-AAAAAGAG-AAGGA
AAA--AAAAA-T-------TACTAA--TAAAGTACTTGGTTATTACCGT-ATTGGCATCT
GGAAGTTCTCTCACAGCGTCATCAACGTTTGCAGCAGTTTCTTTTACCTGAAAAGGAACC
AATCAAAA---TTGTTACATCCAA---TAAATTAT---CA----ACTTTATCAATCTATT
CAGTGTATTG-ATTTATGATTTTCCACTATCACTTAAACAGT--AAATGGATTTAGA-TC
TCAATGATGCATGAC-AAAAAAA--------ATATTCCAACCATCAGTT--------CAA
AT-TGAAATGAAATCAGGTATCATAGACACTTTAAATTTTAAAAT-AATAATT-CA-TTA
TGACT-GTA-GAAAAA--------CAAATTTTATAGA-G-GGAAATGATTACCAGTACTG
CAC-TTTCATTCGCT-GTTGCCTC--GGGAATACAG-TTATG-AAGT-GGCTCTACAT-G
TTCACTTCC-AT-CTAAGATTGAGACCAGAGGACCTGTGGGCTTTACATGCTCAACCTGT
ATTCCCGAAGCCCCACAAAAGAGAAAGTGTTGCATGGGAAGCAATAAGAAAGGCATT---
------------------A-TAAAGCA-GTTAATA-------------------------
------------------------------------------------------------
------------------------------------------------------------
------------------------------------------------------------
---------------------------------------------------------AAT
ATCCGAAGAAAGTAATTACCAT--A----------------TTTTTTAT-TTGCTTGTAG
ATCACTAGCACCGGGGAAAAGATTGGATTGAA-TCACTTCAAGCCGATACGCCCCTTGGG
ATGTGGAGATACTGGCAGGTAT-ATAC---------------------------------
------------------------------------------------------------
------------------------------------------------------------
-------------------------------TGA---TT-TAA-A--------TCT-CTG
TTCGTCTTAC-----------------------ATCTGT--------------------T
GATTGTCTTGGTCGTTT--CAACAGT----------------------------------
--------------------------------------G-TTCATTTGGTGGAAC-TGAT
TGGTAGC-GGCGAAC-TGTTTGCCATGAAAGCAATTGGAATTCGTGATTGATGGAAGTGA
TAATGTGGAACCACTGAGGAATCGTCTCTCAGAGAGGACAGAGCAAAAGAGTGCTAAGTT
GGTACTACC-TTTTGTCATTTGCCATCTTTGTTTTGTTTCCATAATAAA-CATGGATGT-
AATGTGTG-AAAAAGTGCAACTAAA-----------------------------------
--------------------------CCCCAAATAACATTAGTGTCTT-GAAAAG-----
--AATTTATGATGATAG----AGGAAGCAATTAGGACACTAAATCTTTCGTCTC--CT--
----------TTTTTTTCCTCGTCTTTTTTCCTCTCG-TATCACACAAATTCACCATTAA
CGTTATTACCCATACATTTATTCA-CCAGGTCAAAGC-TAC-GGCAGAAAATGTTGATGA
AG-CT-GTCAGAGAACTTCCTGATGCCAACTC-GGTAAGGTATT-CCTTTCTATTTATCC
T-CGAAATCTGTGTACGAAATTGACA-TAGAAGTTTCCACG---ATTCTTTGATGAAAAT
TTAATTTCTTACATTTTTTTCTAGTAATAG--TATGTAT-GGAGAAGTTAATTGCAAAAA
AAAATACATATAAA-TTCAACTCTAGGTGATTTTCGAGCTA--GT-------TTCAATAG
ATTAAGAACCTAGTG----ATTTTATGATCCTC---------TTTGAATATCC-TGAAAA
-TTTTGAAGTCTCAG---T---G-------TTTTTCTG-ACGGAAATAT-GCGTCA-CTT
TCAGAGACCAGAGGA-CCTG-TGGGCGCAAGAACAAAGACCCTTGAGAGTAATATTATAC
GAAATGA-TAT-CCGG-CTGCA-GCTCATTTCTTAATATACGAGCCCAGATCACTAAAGC
ACTCTTT-AAATCACCCTCTTTGTAAAACCCTTCCATCAGGG-TGTT-GTGGGTGACAAG
ATTCGGAAGACAGTTCCGT-AATCTCATGTCC-AAATAT-AGCAACACAGCATGTTGAGT
TTT-TCCAACAGAACACAGGCCA-TG-AATC-AATATA-TTGTGCATCTGCACATCAGGT
TTGAAA-CCTTTGACAA-TTACTTG-GTTCCACAAGTT-AAGAG-CCA-TGCCTAC-TTT
ACGACCCAAA-CAAA-GACCTTTTA-TCAA-CACACTGTAAGTTATAA-CATCTGGCTT-
C-AATCC-TTT-CTCCAGCATTT-CTTTCACAAAATTATATGCTT-CGCCAAACCTTT-C
AGCCC-TGCATAGTCCATTTAT-AA-GAGTAA-TATA-GGTGACAA-GAG-TAGGTGAAC
AATTTTCAC-TTCCCATTT-CAT-AAAA-AAT-TCT-AATTG-CAT-CCTCCAACTTAGA
AGCACCTA-CAAA--GCCA-TTGATTAGA-GAATTA-TAAAC-ATG-AGCATTT-GGCTT
-A-CAACAG-CCACCTTTAATC
>Macbridea_caroliniana_2     
---AT-CACATCCCTCTTAGTCCCATACAT-TTTCTTCAGTCTTCCTTCATGGTTATTCA
TCATACTCAGGTAACTTA-CTA----CCTTCT--CCAAGGTCCA----------TATAT-
CTTTTTCATCC--ATC---------TAATTGCTCT-AA-CAATTT--ATATTTTTC----
--TGTTATC------------AACAACACAGC-GGTGATGTTGGAAAGTGGATTGCTTTT
ATA-GCTGTTGTAATACGCCTTTTCTT-CCCCCAATATTTCCGA-GGTGCG---------
--ACTCC-ATTCGACATATAA--T-GTTGTACCAT---AGCATC-AGTTTT-GGAGTTAA
A-TAAA-TCATGAAT------TTATACTTT-A----------CCC-AAAAAGAG-AAGGA
AAA--AAAAAAT-------TACTAA--TAAAGTACTCGGTTATTACCGT-ATTGGCATCT
GGAAGTTCTCTCACAGCGTCATCAACGTTTGCAGCAGTTTCTTTTACCTGAAAAGGAACC
AATCAAAA---TTGTTACATCCAA---TAAATTAT---CA----ACTTTATCAATCTATT
CAGTGTATTG-ATTTATGATTTTCCACTATCACTTAAACAGT--AAATGGATTTAGA-TC
TCAATGATGCATGAC-AAAAAAA--------ATATTCCAACCATCAGTT--------CAA
AT-TGAAATGAAATCAGGTATCATAGACACTTTAAATTTTAAAAT-AATAATT-CA-TTA
TGACT-GTA-GAAAAA--------CAAATTTTATAGA-G-GGAAATGATTACCAGTACTG
CAC-TTTCATTCGCT-GTTGCCTC--GGGAATACAG-TTATG-AAGT-GGCTCTACAT-G
TTCACTTCC-AT-CTAAGATTGAGACCAGAAGACCTGTGGGCTTTACATGCTCAACCTGT
ATTCCCGAAGCCCCACAAAAGAGAAAGTGTTGCATGGGAAGCAATAAGAAAGGCATT---
------------------A-TAAAGCA-GTTAATA-------------------------
------------------------------------------------------------
------------------------------------------------------------
------------------------------------------------------------
---------------------------------------------------------AAT
ATCCGAAGAAAGTAATTACCAT--A----------------TTTTTTAT-TTGCTTGTAG
ATCACTAGCACCGGGGAAAAGATTGGATTGAA-TCACTTCAAGCCGATACGCCCCTTGGG
ATGTGGAGATACTGGCAGGTAT-ATAC---------------------------------
------------------------------------------------------------
------------------------------------------------------------
-------------------------------TGA---TT-TAA-A--------TCT-CTG
TTCGTCTTAC-----------------------ATCTGT--------------------T
GATTGTCTTGGTCGTTT--CAACAGT----------------------------------
--------------------------------------G-TTCATTTGGTGGAAC-TGAT
TGGTAGC-GGCGAAC-TGTTTGCCATGAAAGCAATTGGAATTCGTGATTGATGGAAGTGA
TAATGTGGAACCACTGAGGAATCGTCTCTCAGAGAGGACAGAGCAAAAGAGTGCTAAGTT
GGTACTACC-TTTTGTCATTTGCCATCTTTGTTTTGTTTCCATAATAAA-CATGGATGT-
AATGTGTG-AAAAAGTGCAACTAAA-----------------------------------
--------------------------CCCCAAATAACATTAGTGTCTT-GAAAAG-----
--AATTTATGATGATAG----AGGAAGCAATTAGGACACTAAATCTTTCGTCTC--CT--
----------TTTTTTT-CTCGTCTTTTTTCCTCTCG-TATCACACAAATTCACCATTAA
CGTTATTACCCATACATTTATTCA-CCAGGTCAAAGC-TAC-GGCAGAAAATGTTGATGA
AG-CT-GTCAGAGAACTTCCTGATGCCAACTC-GGTAAGGTATT-CCTTTCTATTTATCC
T-CGAAATCTGTGTACGAAATTGACA-TAGAAGTTTCCACG---ATTCTTTGATGAAAAT
TTAATTTCTTACATTTTTTTCTAGTAATAG--TATGTAT-GGAGAAGTTAATTGCAAAAA
AAAATACATATAAA-TTCAACTCTAGGTGATTTTCGAGCTA--GT-------TTCAATAG
ATTAAGAACCTAGTG----ATTTTATGATCCTC---------TTCGAATATCC-TGAAAA
-TTTTGAAGTCTCAG---T---G-------TTTTTCTG-ACGGAAATAT-GCGTCA-CTT
TCAGAGACCAGAAGA-CCTG-TGGGCGCAAGAACAAAGACCCTTGAGAGTAATATTATAC
GAAATGA-TAT-CCGG-CTGCA-GCTCATTTCTTAATATACGAGCCCAGATCACTAAAGC
ACTCTTT-AAATCACCCTCTTTGTAAAACCCTTCCATCAGGG-TGTT-GTGGGTGACAAG
ATTCGGAAGACAGTTCCGT-AATCTCATGTCC-AAATAT-AGCAACACAGCATGTTGAGT
TTT-TCCAACAGAACACAGGCCA-TG-AATC-AATATA-TTGTGCATCTGCACATCAGGT
TTGAAA-CCTTTGACAA-TTACTTG-GTTCCACAAGTT-AAGAG-CCA-TGCCTAC-TTT
ACGACCCAAA-CAAA-GACCTTTTA-TCAA-CACACTGTAAGTTATAA-CATCTGGCTT-
C-AATCC-TTT-CTCCAGCATTT-CTTTCACAAAATTATATGCTT-CGCCAAACCTTT-C
AGCCC-TGCATAGTCCATTTAT-AA-GAGTAA-TATA-GGTGACAA-GAG-TAGGTGAAC
AATTTTCAC-TTCCCATTT-CAT-AAAA-AAT-TCT-AATTG-CAT-CCTCCAACTTAGA
AGCACCTA-CAAA--GCCA-TTGATTAGA-GAATTA-TAAAC-ATG-AGCATTT-GGCTT
-A-CAACAG-CCACCTTTAATC
>Marrubium_peregrinum_1      
GTGATTCACATCCCTCTTAGTCCCATACAT-CTTCTTCAGTCTTCCTTCGTGGTTATTCA
ACATACTCAGGTAACTAAGATA---AC-TATTT----------------GTTATCAATT-
CTTTTCGACCC-GATCA--------TAGTTGCTTT-AA-CTATTC--ACATTTTTC----
--TGTAATT------------AACAAAACAGA-GGAGAAGTCGGGAAGTGGATTGCTTTG
GTA-GCTGTCGTCTTACGCCTTTTCTT-CCCCCAACATTTTCGA-GGTCTG---------
--ATGCC-ATTCTTCTCATTCG-C-CATATAACATTGTAGCTTC-AATTTTAGGAATTAA
ACTAAA-TCATGAGC------TTCTACTTT-ATGTCAAAGACCCT-AAAAAGAG-AAGGA
AAAGAGAAAA-TCAAAGC-TATTAA--TAAACCACTTGGTTATTACCGT-ATTGGCATCT
GGAAGCTCTCTCACAGCGTCGTCAACATTTGCAGCAGTTTCTTTTACCTGGAAAAGAACC
AACCAATA---CCGTTTCATCAAAACTT---TTTT---CATT-AACTTTATCAAATTATT
CAGCATATCA-ATTCGTCCACTGC-------ACTTAAACAAT--AATTGGACTTAGA-TC
TGAAATT-GTATGAA-T--------------ATGTTTCAACCATCAGATGTCAACT-CAA
A--TAAAATGAAACCAGGCCTC--AGAC------AATTT-AAAAT-AATAAAC-TA-TTA
AGATT-GAG-GAGAAA--------TAAAATTATTAGA-GCAAAGATAATCACCAGTACTG
CAC-TTTCGTTCGCT-GTGGCCTC--GGGAATACAA-TTATG-AAGT-GGCTCTACGT-G
TTCACTTCC-AT-CTAA-------------------------------------------
------------------------------------------------------------
------------------------------------------------------------
------------------------------------------------------------
------------------------------------------------------------
------------------------------------------------------------
------------------------------------------------------------
------------------------------------------------------------
------------------------------------------------------------
------------------------------------------------------------
------------------------------------------------------------
------------------------------------------------------------
------------------------------------------------------------
------------------------------------------------------------
------------------------------------------------------------
------------------------------------------------------------
------------------------------------------------------------
------------------------------------------------------------
------------------------------------------------------------
------------------------------------------------------------
------------------------------------------------------------
------------------------------------------------------------
------------------------------------------------------------
------------------------------------------------------------
------------------------------------------------------------
------------------------------------------------------------
------------------------------------------------------------
------------------------------------------------------------
------------------------------------------------------------
------------------------------------------------------------
--------------------------GCAAGAACAAAGACCCTTGAGAGTGATGTTATAG
GAAATAA-TAT-CAGG-CTGTA-GCCCACTTCTTAATATGCGAGCCCAGATTACAGAAGC
ACTC-GCTAAGTCACCCTCTTTGTAAAATCCTTCCATAAGGG-TATT-GTGGGTGACAAG
ACTCGGAGCACAGTTCCGG-TAATTCATGTCC-AAATAT-AATGACACAGCATGTTGAGT
TTT-GCCAACAGAACAAAGGCCA-TG-AATC-AAAATA-TTGTGCATCTGCACATCAGGT
TTGAAA-CCTTGGCTAA-CTACTTG-ATTCCACAAATC-AAGAG-CCA-TATCTAC-TTT
GCGGCCCAGG-CAAA-GACCCTTTA-GCAA-CACACTGTAAGTGATAA-CACCTGGCTT-
C-AATCC-TTT-CTCTAGCATTT-CCTTCACAAGACCATAGGCTT-CACCGAACCTTT-C
AGCCC-TGCATAATCCATTTAT-AA-GAGTAC-TGTA-GGTAACAA-TGG-TAGGGGAAC
AATGTGCAC-TTCCCATTT-CAT-GAAA-AAC-GCT-AATCG-CAT-CCTCAAATTTAGA
AGCACCTA-CAAA--GCCA-TTTATTAGA-GCATTA-TAAAC-ATG-AGCATTT-GGTTT
-A-CA---G-CCACCCTTAATC
>Marrubium_peregrinum_2      
GTGATTCACATCCCTCTTAGTCCCATACAT-CTTCTTCAGTCTTCCTTCGTGGTTATTCA
ACATACTCAGGTAACTAAGATA---AC-TATTT----------------GTTATCAATT-
CTTTTCGACCC-GATCA--------TAGTTGCTTT-AA-CTATTC--ACATTTTTC----
--TGTAATT------------AACAAAACAGA-GGAGAAGTCGGGAAGTGGATTGCTTTG
GTA-GCTGTCGTCTTACGCCTTTTCTT-CCCCCAACATTTTCGA-GGTCTG---------
--ATGCC-ATTCTTCTCATTCG-C-CATATAACATTGTAGCTTC-AATTTTA--------
------------------------------------------------------------
------------------------------------------------------------
------------------------------------------------------------
------------------------------------------------------------
------------------------------------------------------------
------------------------------------------------------------
------------------------------------------------------------
------------------------------------------------------------
------------------------------------------------------------
------------------------------------------------------------
------------------------------------------------------------
------------------------------------------------------------
------------------------------------------------------------
------------------------------------------------------------
------------------------------------------------------------
------------------------------------------------------------
------------------------------------------------------------
------------------------------------------------------------
------------------------------------------------------------
------------------------------------------------------------
------------------------------------------------------------
------------------------------------------------------------
------------------------------------------------------------
------------------------------------------------------------
------------------------------------------------------------
------------------------------------------------------------
------------------------------------------------------------
------------------------------------------------------------
------------------------------------------------------------
------------------------------------------------------------
------------------------------------------------------------
------------------------------------------------------------
------------------------------------------------------------
------------------------------------------------------------
------------------------------------------------------------
------------------------------------------------------------
------------------------------------------------------------
------------------------------------------------------------
------------------------------------------------------------
--------------------------GCAAGAACAAAGACCCTTGAGAGTGATGTTATAG
GAAATAA-TAT-CAGG-CTGTA-GCCCACTTCTTAATATGCGAGCCCAGATTACAGAAGC
ACTC-GCTAAGTCACCCTCTTTGTAAAATCCTTCCATAAGGG-TATT-GTGGGTGACAAG
ACTCGGAGCACAGTTCCGG-TAATTCATGTCC-AAATAT-AATGACACAGCATGTTGAGT
TTT-GCCAACAGAACAAAGGCCA-TG-AATC-AAAATA-TTGTGCATCTGCACATCAGGT
TTGAAA-CCTTGGCTAA-CTACTTG-ATTCCACAAATT-AAGAG-CCA-TATCTAC-TTT
GCGGCCCAGG-CAAA-GACCTTTTA-GCAA-CACACTGTAAGTGATAA-CACCTGGCTT-
C-AATCC-TTT-CTCTAGCATTT-CCTTCACAAGACCATAGGCTT-CACCGAACCTTT-C
AGCCC-TGCATAATCCATTTAT-AA-GAGTAC-TGTA-GGTAACAA-TGG-TAGGGGAAC
AATGTGCACTTTCCCATTT-CAT-GAAA-AAC-GCT-AATCG-CAT-CCTCAAATTTAGA
AGCACCTA-CAAA--GCCA-TTTATTAGA-GCATTA-TAAAC-ATG-AGCATTTGGGTTT
-A-CA---G-CCACCCTTAATC
>Phlomis_fruticosa_1         
CAGATTCACATCCCTCTTAGTCCCATACAT-TTTCTTCAGTCTTCCGACATGGTTATTCG
GCATACTGAGGT----AA-CTACCTACCTTCT--CCAAG----------ATAACTACTT-
CTTCTTGACCC-AATCA--------TAGTTGCTTT-AA-CAATTT--ATATTATGC----
--TGTAATT------------AACAATGCAGA-GGGGAAGTGGGAAAATGGATTGCTTTG
GTA-GCTATCATAATACGCCTTTTCTT-CCCCCATCATTTTCGA-GGTCTG---------
--ATGCC-ATTATTC--ATT-G---------------TAACTTC-AATTTT-GGAATTAA
ATTAAA-TTATGAGG------TTGTGCTTT-ATGTCAAAGACCCC-AGAAAGAG-AAGGA
CAAGAGAAAA-TCAAAGC-TATTAA--TGAACTAC------ATTACCGT-ATTGGCATCT
GGAAGCTCTCTCACAGCATCGTCAACATTTACAGCAGTTTCTTTTACCTGAAAATGGACC
AACCAATA---TCTTTTGAACAAAACTTACAATGT---CACT-AACTTTAGCAAATTTTT
CAGTGTAACG-ATTTATTTATTGC-------ACTTAAAAAATATAAATGGAATTAAA-TC
TGAAATT-GTATGAA-TAAAAT---------ATGTTTC-------AGATGTCAACG-CAA
A--TGAAATGAAACCATGCATCGTAGAA------AATTT-A-T-T-AATAATT-CAATTA
AGAT--GAG-GATAGA--------GAAAAATATT-GA-GCAGAGATAATCACCAGTACTG
CGC-TTTCGTTCGCT-GTGGCCTC--AGGAATACAG-TTATG-AAGT-GGCTCTACAT-G
TTCACTTCC-AT-CTAAGATTGAGACCAGAGGACCTGTGGGCTGTACATTCTCAACCTGT
ATTCCCGAAACCCCACAAAAGAGAAAGTGTTGCGTGGACAGCAATAAGAAAGGTATT-TA
TTGCGAACTGGGA--CT---TA--GCAAATTGATATCATCTCTTTACAGATATAAATCTA
ACATATTTTTCATTAGC-TTAACTCATCAAGTC-AACTTCATAATATCAGAGAATTTAAA
--TTGTCAAAACTTTTGATGTGT---------------GTTATATT---GCTGTACAG-T
GCTAAAAA-TCTCTGAA-GAAACTGCTGAACAGAAGTAATTTTTATTTTGGT-GACATAA
TGAAAGTAACTATAAACAAGAAAACCAATCCTTTAAT-GCCAGA--TAA----TTGGGGT
AGGCAAAGGAAGTAACTATC-TGCTCTAAAA-GTATCTCACTTCCCCCCATTCCTTGTAG
ATCACTAGCACTGGAGAAAAGATTGGATTGAA-TCACTTCAAGCCGATACGTCCTCTGGG
ATGTGGAGATACTGGCAGGTAT-ACGA-TTTAACTATATTGATTTAAAAAGCTGTCCACC
TTGTAATCACGTATACAT---------------------------------ATTTCATAA
CTGTGCTTGCATTT--TATATAA-ATATTTTGATTGTT-GAT--CT--------------
-------------------------------GCAA-CTTT-AACAATTG----T-TT-TT
-CCATCTTACT----------------------TTCTGTT-CC-ATCCCCTTCTTCTGTT
GA-TGTCTT-GTAGTT--CCA-CAGTTTAAGAGCATT-CTTTC-TTA-CAAAATGAAACC
CTCCTCTTTGCAAGTAAA----CTGGTTTTTT-CCAAGGG-TTTTTTGGGGGAACTTGAT
TGGTAATGGGCG-ACTGGCTTGCCATGAA-GCAATTGG----------------------
------------------------------------------------------------
------------------------------------------------------------
------------------------------------------------------------
------------------------------------------------------------
------------------------------------------------------------
------------------------------------------------------------
------------------------------------------------------------
------------------------------------------------------------
------------------------------------------------------------
------------------------------------------------------------
------------------------------------------------------------
------------------------------------------------------------
------------------------------------------------------------
--------------------------GCAAGAACAAAGACCCTTGAGAGTAATGTTATAC
GAAATAA-TAT-CTGG-CTGTA-GCCCATTTCTTAATATACGAGCCCAGATTACAGAACC
ACTCGG-TAAGTCACCCTCTTTGTAAAACCCTTCCATGAGGG-TATT-GTGGGTGACAAG
ATTCGGAGCACAGTTCCGG-TCCTTCATGGAC-AAATAT-AGTGACACGGCTTGTTCAGT
TTT-GCCAACAGAACACAGGCCA-TG-AATC-AAAATA-TTGTGCATCTGCACGTCAGGT
TTGAAA-CCTCGGCTAG-TTACTTG-ATTCCACAAATT-AAGAG-CCA-TATCTAC-TTT
GCGGCCCAAA-CAAA-GACCTTTTA-TCAA-CACACTGTAAGTAACAA-CATCTGGCTT-
C-AATCC-TTT-CTCCAGCATTT-CCTTCACAAGGTCATAGGCTG-CACCGAACCTTT-C
GGCCC-TGCATAGTCCATTTAT-AA-GAGTAA-TGTA-GGTAACAA-TGG-TAGGGGAAC
AGTGTCCAC-TTTCCATTT-CAC-GGAA-CAC-CCT-AATTG-CCG-CCTCGAACTTAGA
AGCACCTA-CAAA--GCCA-TTGATTAAA-GCATTA-TACAC-ATG-AGCATTT-GGCTT
-A-CA---G-CCACCTTTAATC
>Phlomis_fruticosa_2         
CAGATTCACATCCCTCTTAGTCCCATACAT-TTTCTTCAGTCTTCCGACATGGTTATTCG
GCATACTGAGGT----AA-CTACCTACCTTCT--CCAAG----------ATAACTACTT-
CTTCTTGACCC-AATCA--------TAGTTGCTTT-AA-CAATTT--ATATTATGC----
--TGTAATT------------AACAATGCAGA-GGGGAAGTGGGAAAATGGATTGCTTTG
GTA-GCTATCATAATACGCCTTTTCTT-CCCCCATCATTTTCGA-GGTCTG---------
--ATGCC-ATTATTC--ATT-G---------------TAACTTC-AATTTT-GGAATTAA
ATTAAA-TTATGAGG------TTGTGCTTT-ATGTCAAAGACCCC-AGAAAGAG-AAGGA
CAAGAGAAAA-TCAAAGC-TATTAA--TGAACTAC------ATTACCGT-ATTGGCATCT
GGAAGCTCTCTCACAGCATCGTCAACATTTACAGCAGTTTCTTTTACCTGAAAATGGACC
AACCAATA---TCTTTTGAACAAAACTTACAATGT---CACT-AACTTTAGCAAATTTTT
CAGTGTAACG-ATTTATTTATTGC-------ACTTAAAAAATATAAATGGAATTAAA-TC
TGAAATT-GTATGAA-TAAAAT---------ATGTTTC-------AGATGTCAACG-CAA
A--TGAAATGAAACCATGCATCGTAGAA------AATTT-A-T-T-AATAATT-CAATTA
AGAT--GAG-GATAGA--------GAAAAATATT-GA-GCAGAGATAATCACCAGTACTG
CGC-TTTCGTTCGCT-GTGGCCTC--AGGAATACAG-TTATG-AAGT-GGCTCTACAT-G
TTCACTTCC-AT-CTAAGATTGAGACCAGAGGACCTGTGGGCTGTACATTCTCAACCTGT
ATTCCCGAAACCCCACAAAAGAGAAAGTGTTGCGTGGACAGCAATAAGAAAGGTATT-TA
TTGCGAACTGGGA--CT---TA--GCAAATTGATATCATCTCTTTACAGATATAAATCTA
ACATATTTTTCATTAGC-TTAACTCATCAAGTC-AACTTCATAATATCAGAGAATTTAAA
--TTGTCAAAACTTTTGATGTGT---------------GTTATATT---GCTGTACAG-T
GCTAAAAA-TCTCTGAA-GAAACTGCTGAACAGAAGTAATTTTTATTTTGGT-GACATAA
TGAAAGTAACTATAAACAAGAAAACCAATCCTTTAAT-GCCAGA--TAA----TTGGGGT
AGGCAAAGGAAGTAACTATC-TGCTCTAAAA-GTATCTCACTTCCCCCCATTCCTTGTAG
ATCACTAGCACTGGAGAAAAGATTGGATTGAA-TCACTTCAAGCCGATACGTCCTCTGGG
ATGTGGAGATACTGGCAGGTAT-ACGA-TTTAACTATATTGA-TTAAAAAGCTGTCCGCC
TTGTAATCACGTATACAT---------------------------------ATTTCATA-
CTGTGCTTGCATT---TATATAA-ATATTTTGATTGT--GAT--CT--------------
-------------------------------GCA--CTTTTAACAATTG----T-TT-TT
--CATCTTACT----------------------TTCTGTTTCC-ATCCC-TTCTTCTGTT
GATTGTCCTTGTAGTT---CAAAAGTTTAA-AGCATT-CCAACCATAACAAAATGAACCC
CTCCT--ATGCAAGAAAA----CTGTTTTTT--GC-AGGG-TCATTTGG-GGAAC-TG-T
TGC-AATGGG-G-ACTGGTTTGCCTTGAAAGCA-TTGG----------------------
------------------------------------------------------------
------------------------------------------------------------
------------------------------------------------------------
------------------------------------------------------------
------------------------------------------------------------
------------------------------------------------------------
------------------------------------------------------------
------------------------------------------------------------
------------------------------------------------------------
------------------------------------------------------------
------------------------------------------------------------
------------------------------------------------------------
------------------------------------------------------------
--------------------------GCAAGAACAAAGACCCTTGAGAGTAATGTTATAC
GAAATAA-TAT-CTGG-CTGTA-GCCCATTTCTTAATATACGAGCCCAGATTACAGAACC
ACTCGG-TAAGTCACCCTCTTTGTAAAACCCTTCCATGAGGG-TATT-GTGGGTGACAAG
ATTCGGAGCACAGTTCCGG-TCCTTCATGGAC-AAATAT-AGTGACACGGCTTGTTCAGT
TTT-GCCAACAGAACACAGGCCA-TG-AATC-AAAATA-TTGTGCATCTGCACGTCAGGT
TTGAAA-CCTCGGCTAG-TTACTTG-ATTCCACAAATT-AAGAG-CCA-TATCTAC-TTT
GCGGCCCAAA-CAAA-GACCTTTTA-TCAA-CACACTGTAAGTAACAA-CATCTGGCTT-
C-AGTCC-TTT-CTCCAGCATTT-CCTTCACAAGGTCATAGGCTG-CACCGAACCTTT-C
GGCCC-TGCATAGTCCATTTAT-AA-GAGTAA-TGTA-GGTGACAA-TGG-TAGGGGAAC
AGTGTCCAC-TTTCCATTT-CAC-GGAA-CAC-CCT-AATTG-CCG-CCTCGAACTTAGA
AGCACCTA-CAAA--GCCA-TTGATTAAA-GCATTA-TACAC-ATG-AGCATTT-GGCTT
-A-CA---G-CCACCTTTAATC
>Phlomis_tuberosa_1          
GTGATTCACATCCCTCTTAGTCCCATACAT-TTTCTTCAGTCTTCCCACATGGTTATTCG
GCATACTCAGGTAG-TAA-CTAAGTACCTTCT--TCAAGATAT------ATAACTACTT-
CTTTTTAACCC-AATCA-------C-AGTTGTTTT-AA-CAATTT--ACATTTTGC----
--TGTAATT------------AACAATACAGA-GGAGATGTGGGAAAGTGGATTGCTTTG
GTA-GCTATCGTGATACGCCTTTTCTT-CCCCCAACATTTTCGA-GGTCTC---------
--ATGCC-ATTCTTCTTATTCA-C--------------AAAT-C-AATTTT-GGAATTAA
ATTAAA-TTATGAGG------TTCTACTTT-ATGTCAAAGACCCC-AAAAAGAG-AAGGA
AAAGAGAAAA-TTAAAGC-TATTGA--TAAACTACTTGGTTATTACCGT-ATTGGCATCT
GGAAGCTCTCTCACAGCATCGTCAACGTTTGCAGCAGTTTCTTTTACCTGAAAACAGACC
AACCAATA---TCG-TTGATCAAAACTTACATTTTTTTCGTT-AACTTTAGCAAATTATT
CAGTGTAGCG-ATTTATCCACTGC-------ACTTGAAAAATA-AAAGGGACTTAAA-TC
TGAAATT-GTATGAA-TAAAAT---------ATGTTTCAACCATCAGATGTCAACT-CAA
A--TGAAATGAAACCAGGCATCATAGAA------AATTT-AATAT-AATAATT-CA-TTA
AGATT-GAG-GAGAGA--------CAAAAATATTAGA-GCAAAGATAATCACCAGTACTG
CAC-TTTCATTCGCT-GTGGCCTC--CGGAATACAG-TTATG-AAGT-GGCTCTACAT-G
TTCACTTCC-AT-CTAA-------------------------------------------
------------------------------------------------------------
------------------------------------------------------------
------------------------------------------------------------
------------------------------------------------------------
------------------------------------------------------------
------------------------------------------------------------
------------------------------------------------------------
------------------------------------------------------------
------------------------------------------------------------
------------------------------------------------------------
------------------------------------------------------------
------------------------------------------------------------
------------------------------------------------------------
------------------------------------------------------------
------------------------------------------------------------
------------------------------------------------------------
------------------------------------------------------------
------------------------------------------------------------
------------------------------------------------------------
------------------------------------------------------------
------------------------------------------------------------
------------------------------------------------------------
------------------------------------------------------------
------------------------------------------------------------
------------------------------------------------------------
------------------------------------------------------------
------------------------------------------------------------
------------------------------------------------------------
------------------------------------------------------------
--------------------------GCAAGAACAAAGACCCTTGAGGGTAATGTTATAC
GAAATAA-TAT-CTGG-CTGTA-GCCCATTTCTTAATATGCGAGCCCAGATTACAGAAGC
ACTCAG-TAAGTCACCCTCTTTGTAAAACCCTTCCATAAGGG-TATT-GTGGGTGACAAG
ATTTGGAGCACAGTTCCGG-TACTTCATGTCC-AAATAT-AGTGACACAGCATGTTGAGT
TTT-GCCAACAGAACAAAGGCCA-TG-AATC-AAAATA-TTGTGCATCTGCACATCAGGT
TTGAAA-CCTTGGCTAA-TTACTCG-GTTCCACAAATT-AAGAG-CCG-TATCTAC-TTT
GCGGCCCAAA-CAAA-GACCTTTTA-TTAA-CACACTGTAAGTGATAA-CATCTGGCTT-
C-AATCC-TTT-CTCTAGCATTT-CCTTCACAAGGTCATAGGCTT-CACCGAACCTTT-C
AGCCC-TGCATAGTCCATTTAT-AA-GAGTAA-TGTA-GGTAACAA-TGG-TAGGAGAAC
AGTGTGCAC-TTCCCATTT-CAC-GAAA-CAC-CCT-AATTG-CAT-CCTCAAACTTAGA
AGCACCTA-CAAA--GCCG-TTGATTAGA-GCATTA-TAAAC-ATG-AGCATTT-GGCTT
-A-CA---G-CCACCTGTAATC
>Phlomis_tuberosa_2          
CAGATTCACATCCCTCTTAGTCCCATACAT-TTTCTTCAGTCTTCCCACATGGTTATTCG
GCATACTCAGGTAG-TAA-CTAAGTACTTTCT--TCAAGATAT------ATAACTACTT-
CTTTTTAACCC-AATCA-------C-AGTTGTTTT-AA-CAATTT--ACATTTTGC----
--TGTAATT------------AACAATACAGA-GGAGATGTGGGAAAGTGGATTGCTTTG
GTA-GCTATCGTGATACGCCTTTTCTT-CCCCCAACATTTTCGA-GGTCTC---------
--ATGCC-ATTCTTCTTATTCA-C--------------AAAT-C-AATTTT-GGAATTAA
ATTAAA-TTATGAGG------TTCTACTTT-ATGTCAAAGACCCC-AAAAAGAG-AATGA
AAAGAGAAAA-TTAAAGC-TATTGA--TAAACTACTTGGTTATTACCGT-ATTGGCATCT
GGAAGCTCTCTCACAGCATCGTCAACGTTTGCAGCAGTTTCTTTTACCTGAAAACAGACC
AACCAATA---TCC-TTGATCAAAACTTACATTTTTTTCATT-AACTTTAGCAAATTATT
CAGTGTAGCG-ATTTATCCACTGC-------ACTTGAAAAATA-AAAGGGACTTAAA-TC
TGAAATT-GTATGAA-TAAAAT---------ATGTTTCAACCATCAGATGTCAACT-CAA
A--TGAAATGAAACCAGGCGTCATAGAA------AATTT-AATAT-AATAATT-CA-TTA
AGATT-GAG-GAGAGA--------CAAAAATATTAGA-GCAAAGATAATCACCAGTACTG
CAC-TTTCATTCGCT-GTAGCCTC--CGGAATACAG-TTATG-AAGT-GGCTCTACAT-G
TTCACTTCC-AT-CTAA-------------------------------------------
------------------------------------------------------------
------------------------------------------------------------
------------------------------------------------------------
------------------------------------------------------------
------------------------------------------------------------
------------------------------------------------------------
------------------------------------------------------------
------------------------------------------------------------
------------------------------------------------------------
------------------------------------------------------------
------------------------------------------------------------
------------------------------------------------------------
------------------------------------------------------------
------------------------------------------------------------
------------------------------------------------------------
------------------------------------------------------------
------------------------------------------------------------
------------------------------------------------------------
------------------------------------------------------------
------------------------------------------------------------
------------------------------------------------------------
------------------------------------------------------------
------------------------------------------------------------
------------------------------------------------------------
------------------------------------------------------------
------------------------------------------------------------
------------------------------------------------------------
------------------------------------------------------------
------------------------------------------------------------
--------------------------GCAAGAACAAAGACCCTTGAGGGTAATGTTATAC
GAAATAA-TAT-CTGG-CTGTA-GCCCATTTCTTAATATGCGAGCCCAGATTACAGAAGC
ACTCAG-TAAGTCACCCTCTTTGTAAAACCCTTCCATAAGGG-TATT-GTGGGTGACAAG
ATTTGGAGCACAGTTCCGG-TACTTCATGTCC-AAATAT-AGTGACACAGCATGTTGAGT
TTT-GCCAACAGAACAAAGGCCA-TG-AATC-AAAATA-TTGTGCATCTGCACATCAGGT
TTGAAA-CCTTGGCTAA-TTACTCG-GTTCCACAAATT-AAGAG-CCA-TATCTAC-TTT
GCGGCCCAAA-CAAA-GACCTTTTA-TTAA-CACACTGTAAGTGATAA-CATCTGGCTT-
C-AATCC-TTT-CTCTAGCATTT-CCTTCACAAGGTCATAGGCTT-CACCGAACCTTT-C
AGCCC-TGCATAGCCCATTTAT-AA-GAGTAA-TGTA-GGTAACAA-TGG-TAGGAGAAC
AGTGTGCAC-TTCCCATTT-CAC-GAAA-CAC-CCT-AATTG-CAT-CCTCAAACTTAGA
AGCACCTA-CAAA--GCCG-TTGATTAGG-GCATTA-TAAAC-ATG-AGCATTT-GGCTT
-A-CA---G-CCACCTGTAATC
>Physostegia_angustifolia_1  
GTGATTCACATCCCTCTTAGTCCCATACAT-CTTCTTCAGTCTTCCATCATGGTTATTCC
ACATACTCAGGTAACTAA-CTA----CCTTCT--CCAAGATCT-----------CATTT-
CTTTTTGACTC-GATCA--------TAATTGCTTTTAT-CAATTT--ATAATTTTC----
--TGTAATC------------AACATTACAGG-GGTGATGTTGGAAAATGGATTGCTTTG
ATA-GCTGTTGTAATACGCCTTTTCTT-CCCCCAACACTTCCGA-GGTGCA---------
--ATTCC-ATTCTTCTTATTCA-C-CATATAACATTGTAGCATC-AGTTTTTGAAGTTAA
A-TAAA-TCATGAAT------TTCTACTTT-ATGTCAAAGATCCC-AAAAAGAG-AAGGA
AAA-TAAAAAATC-AAGTTTATTAA--TAAATTACTTAGTTATTACCGT-ATTGGCATCT
GGAAGCTCTCTCACAGCATCATCAATGTTTGCAGCAGTTTCTTTTACCTGAACAGAAACC
AATCAATG---TTGTTTCATCCAAA---AAAGTAT---CA----ACTTTACAAATCTATT
CAGTGTATCA-ATTTATGATTTTCCACTATCACTTAAACAAT--AATTGGAACTACA-TC
TCAATAATTGGTGAC-TAAAA----------TTATTTCAACCATCAGTT--------CGA
AC-TGAAATAAAATCATGCATCATAGAC------AATT--AAAAT-GATAATC-CA-TTA
TGATT-GT--GAAAAA--------CCAATATATTAGA-G-AAAGATGGTTACCAGTATTG
CAC-TTTCATTTGCT-GTTGCCTC--GGGGATACAA-TTATG-AAGT-GGCTCTACAT-G
TTCACTTCC-AT-CTAAGATTGAGACCAGAAGACCTGTGGGCTGTACATGCTCAACCCGT
ATTCCCAAAGCCCCACAAAAGAGAAAGTGTTGCTTGGGAAGCAATAAGAAAGGTATT---
---------GGGAATCTCA-TATGGCA-TTTAATAT------------------------
------------------------------------------------------------
------------------------------------------------------------
------------------------------------------------------------
---------------------------------------------------------TTT
TTTTGACGAAAATAACTGCCAC--A--------------TATTTTTAAC-TTGC---TAG
ATCACTAGCACCGGAGAAAAGATTGGATTGAA-TCACTTCAAACCAATTCGTCCTTTGGG
ATGTGGAGATACTAGCAGGTATAATAC---------------------------------
------------------------------------------------------------
------------------------------------------------------------
-------------------------------GGA---TT-TAA-A--------TAT-CTT
TTCGTCTTAC-----------------------TTCTGT--------------------T
GATCGTCTTTGTCGTTT--CAACAGT----------------------------------
--------------------------------------G-TTCATTTGGTGGAAC-TCAT
TGGTAGC-GGTGAAC-TGTTTGCCATGAAAGCAATTGGAATTCGTGATTGATGGAAGTGA
TAATGTGGAACCACTGAGGAATCGTCTCTCGGAGAGGACAGAGCAAAAGAGTGCGAAGTT
GGTACTACT-TTTTGTGATTT-CCTTCTTTCTTTTGTTTTCATA-TATATCA--GA-GT-
AGTGTATG-AAATAGTGTCTCAAAAA-CAAAATT-ACG--GAAAAAGAAT-----TTAGT
CATG-ATGTTT-AAGTAGAGGTACGACTCCATATGAGAACA-TCAATTTGAA-GGCTTGT
CTGATGTGT-AAGATGG----AGGAAACAATTATGACATTTTTTT---------------
-----------------TCTCGTCTTTTT-CCTCTGG-TAT-------------------
---------CAACACATTTATTCA-CCAGGTCAAAGC-TAC-GGCAGAAAATGTTGATGA
AG-CT-GTCAGAGAACTTCCTGATGCCAACTC-GGTAAGGTATT-CCTTTCTA--TATCC
T-GGAAATGCGTGTACAAAATTGACA-TAGAAGTTTTTATGCACATCATGTGATGGAAAA
TGAATTTCTTACATTTTCT-C---TATTAG--TATACAT-GGAGAAGTAAATTGC----A
AAAATCCGTGTAAA-TTCAATTGTAGGTGATTTTCGAGATAT-GCCAGAGAGTTTCATAG
ATTAAGGACCTAGTGATGTATGTTATGATCCTCTACTATA-GTTTGGATATCC-TAAAAA
-TTTTGAAGTCTTAGAAATTCAGAA-TCA-TTTTTCTG-ACGGAAATAT-ACGTCA-CTT
TCAGAGACCAGAAGA-CCTG-TGGGCGCAAGAACATAGACCCTTGAGAGTAATGTTATAC
GAAATAA-TGT-CTGG-TTGTA-GCTCGTTTCTTAATATACGAGCCCAGATTACTGAAGC
ACTCTT-TAAGTCGCCCTCTTTGTAAAACCCCTCCATAAGGG-TATT-GTGGGTGACAAG
ATTTGGAGGACAGTTCCGC-AATTTCATGTCCAAAATAT-AGCAACACGGCATGCTGAGT
TTT-GCCAACAGAACACAGGCCA-TGAAATC-AAAATATTTGTGCATCTGCACATCAGGT
TTAAAA-CCTTTATTGA-TTACTTG-GTTCCACAAGTT-AAGAG-CCA-TATCTAC-TTT
ACGACCCAAA-CAAA-GACCTTTTA-TCAA-CACACTGTAAGTTATAAACATCTGGCTTT
C-AATCCCTTT-CTCCAGCATTTTCCTTCACAAAATTTTATGCTTCCACCAAACCTTTTC
AGCCCCTGCATAGTCCATTTAT-AA-GAGTAA-TATA-GGTGACAA-GGGGTAGGGGAAC
AATTTTCACTTTCCCATCT-CAT-AAAA-AATTTCT-AATTG-CCT-CCTCAAACTTAAA
AACACCTA-TAAA--GCCA-TTGATTAGAAGCGTTA-TATAC-ATGGAGCATTT-GGCTT
-A-CA---G-CCCCCTTTAATC
>Physostegia_angustifolia_2  
------------------------------------------------------------
------------------------------------------------------------
------------------------------------------------------------
------------------------------------------------------------
------------------------------------------------------------
----------------------------------------------------GAAGTTAA
A-TAAA-TCATGAAT------TTCTACTTT-ATGTCAAAGATCCC-AAAAAGAG-AAGGA
AAA-TAAAAAATC-AAGTTTATTAA--TAAATTACTTAGTTATTACCGT-ATTGGCATCT
GGAAGCTCTCTCACAGCATCATCAATGTTTGCAGCAGTTTCTTTTACCTGAACAGAAACC
AATCAATG---TTGTTTCATCCAAA---AAAGTAT---CA----ACTTTACAAATCTATT
CAGTGTATCA-ATTTATGATTTTCCACTATCACTTAAACAAT--AATTGGAACTACA-TC
TCAATAATTGGTGAC-TAAAA----------TTATTTCAACCATCAGTT--------CGA
AT-TGAAATAAAATCATGCATCATAGAC------AATT--AAAAT-GATAATC-CA-TTA
TGATT-GT--GAAAAA--------CCAATATATTAGA-G-AAAGATGATTACCAGTATTG
CAC-TTTCATTTGCT-GTTGCCTC--GGGGATACAA-TTATG-AAGT-GGCTCTACAT-G
TTCACTTCC-AT-CTAGGATTGAGACCAGAGGACCTGTGGGCTGTACATGCTCAACCCGT
ATTCCCAAAGCCCCACAAAAGAGAAAGTGTTGCTTGGGAAGCAATAAGAAAGGTATT---
---------GGGAATCTCA-TATGGCA-TTTAATAT------------------------
------------------------------------------------------------
------------------------------------------------------------
------------------------------------------------------------
---------------------------------------------------------TTT
TTTTGACGAAAATAACTGCCAC--A--------------TATTTTTAAC-TTGC---TAG
ATCACTAGCACCGGAGAAAAGATTGGATTGAA-TCACTTCAAACCAATTCGTCCTTTGGG
ATGTGGAGATACTAGCAGGTATAATAC---------------------------------
------------------------------------------------------------
------------------------------------------------------------
-------------------------------GGA---TT-TAA-A--------TAT-CTT
TTCGTCTTAC-----------------------TTCTGT--------------------T
GATCGTCTTTGTCGTTT--CAACAGT----------------------------------
--------------------------------------G-TTCATTTGGTGGAAC-TCAT
TGGTAGC-GGTGAAC-TGTTTGCCATGAAAGCAATTGGAATTCGTGATTGATGGAAGTGA
TAATTTGGAACCACTGAGGAATCGTCTCTCGGAGAGGACAGAGCAAAAGAGTGCGAAGTT
GGTACTACT-TTTTGTGATTT-CCTTCTTTCTTTTGTTTTCATA-TATATCA--GA-GT-
AGTGTATG-AAATAGTGTCTCAAAAA-CAAAATT-ACG--GAAAAAGAAT-----TTAGT
CATG-ATGTTT-AAGTAGAGGTACGACTCCATATGAGAACA-TCAATTTGAA-GGCTTGT
CTGATGTGT-AAGATGG----AGGAAACAATTATGACATTTTTTT---------------
-----------------TCTCGTCTTTTT-CCTCTGG-TAT-------------------
---------CAACACATTTATTCA-CCA-GTCAAAGC-TAC-GGCAGAAAATGTTGATGA
AG-CT-GTCAGAGAACTTCCTGATGCCAACTC-GGTAAGGTATT-CCTTTCTA--TATCC
T-GGAAATGCGTGTACAAAATTGACA-TAGAAGTTTTTATGCACATCATGTGATGGAAAA
TGAATTTCTTACATTTTCT-C---TATTAG--TATACAT-GGAGAAGTAAATTGC----A
AAAATCCGTGTAAA-TTCAATTGTAGGTGATTTTCGAGATAT-GCCAGAGAGTTTCATAG
ATT-AGGACCTAGTGATGTATGTTATGATCCTCTACTATA-GTTTGGATATCC-TAAAAA
-TTTTGAAGTCTTAGAAATTCAGAA-TCA-TTTTTCTG-ACGGAAATAT-ACGTCA-CTT
TCAGAGACCAGAAGA-CCTG-TGGGCGCAAGAACATAGACCCTTGAGAGTAATGTTATAC
GAAATAA-TGT-CTGG-TTGTA-GCTCGTTTCTTAATATACGAGCCCAGATTACTGAAGC
ACTCTT-TAAGTCGCCCTCTTTGTAAAACCCTTCCATAAGGG-TATT-GTGGGTGACAAG
ATTTGGAGGACAGTTCCGC-AATTTCATGTCC-AAATAT-AGCAACACGGCATGCTGAGT
TTT-GCCAACAGAACACAGGCCA-TG-AATC-AAAATA-TTGTGCATCTGCACATCAGGT
TTAGAA-CCTTTGTTGA-TTACTTG-GTTCCACAAGTT-AAGAGCCCA-TATCTAC-TTT
ACGACCCAAA-CAAA-GACCTTTTA-TCAA-CACACTGTAAGTTATAA-CATCTGGCTT-
C-AATCC-TTT-CTCCAGCATTT-CCTTCACAAAATTATATGCTT-CACCAAACCTTT-C
AGCCC-TGCATAGTCCATTTAT-AA-GAGTAA-TATA-GGTGACAA-GGG-TAGGTGAAC
AATTTTCAC-TTCCCATCT-CAT-AAAA-AAT-TCT-AATTG-CCT-CCTCAAACTTAAA
AACACCTA-TAAA--GCCA-TTGATTAGA-GCGTTA-TATAC-ATG-AGCATTT-GGCTT
-A-CA---G-CCCCCTCTAATC
>Physostegia_correllii_1     
--------------------TCCCATACAT-C-TCTTCAGTCTTCCATCATGGTTATTCC
ACATACTTAGGTAACTAA-CTA-----CTTCT--CCAAGATCT-----------CATTT-
CTTTT-GACTC-AATCA--------TAATTGCTTT-AT-CAATTT--ATAATTTTC----
--TGTAATC------------AACATTACAGG-GGTGATGTTGGAAAATGGATTGCTTTG
ATA-GCTGTTGTAATACGCCTTTTCTTCCCCCCAACACTTCCGA-GGTGCA---------
--ATTCC-ATTCTTCTTATTCA-C-CATATAACATTGTAGCATC-AGTTTTTGGAGTTAA
A-TAAA-TCATGAAT------TTCTACTTT-TTGTCAAAGATCCC-AAAAAGAG-AAGGA
AAA-TAAAAAATC-AAGTTTATTAA--TAAATTACTTAGTTATTACCGT-ATTGGCATCT
GGAAGCTCTCTCACAGCATCATCAATGTTTGCAGCAGTTTCTTTTACCTGAACAGAAACC
AATCAATG---TTGTTTCATCCAAA---AAAATAT---CA----ACTTTACAAATCTATT
CACTGTATCA-ATTTATGATTTTCCACTATCACATAAACAAT--AATTGGAACTATA-TC
TCAATAATTGGTGAC-TAAAA----------TTATTTCAACCATCAGTT--------CAA
AT-TGAAATAAAATCATGCATCATAGAC------AATT--AAAAT-GATAATC-CA-TTA
TGATT-GT--GAAAAA--------CCAATATTTTAGA-G-AAAGATGATTACCAGTATTG
CAC-TTTCATTTGCT-GTTGCCTC--GGGGATACAA-TTATG-AAGT-GGCTCTACAT-G
TTCACTTCC-AT-CTAAGATTGAGACCAGAGGACCTGTGGGCTGTACATGCTCAACCCGT
ATTCCCAAAGCCCCACAAAAGAGAAAGTGTTGCTTGGGAAGCAATAAGAAAGGTATT---
---------GGGAATCTCA-TATGGCA-TTTAATAT------------------------
------------------------------------------------------------
------------------------------------------------------------
------------------------------------------------------------
---------------------------------------------------------TTT
TTTTGACGGAAATAACTGCCAC--A--------------TATTTTTTAC-TTGC---TAG
ATCACTAGCACTGGAGAAAAGATTGGATTGAA-TCACTTCAAACCAATTCGTCCTTTGGG
ATGTGGAGATACTGGCAGGTATAATAC---------------------------------
------------------------------------------------------------
------------------------------------------------------------
-------------------------------GGA---TT-TAA-A--------TAT-CTT
TTCGTCTTAC-----------------------TTCTGT--------------------T
GATCGTCTTTGTCGTTT--CAACAGT----------------------------------
--------------------------------------G-TTCATTTGGTGGAAC-TCAT
TGGTAGC-AGTGAAC-TGTTTGCCATGAAAGCAATTGG----------------------
------------------------------------------------------------
------------------------------------------------------------
------------------------------------------------------------
------------------------------------------------------------
------------------------------------------------------------
------------------------------------------------------------
------------------------------------------------------------
------------------------------------------------------------
------------------------------------------------------------
------------------------------------------------------------
------------------------------------------------------------
------------------------------------------------------------
------------------------------------------------------------
------------------------------------------------------------
------------------------------------------------------------
------------------------------------------------------------
------------------------------------------------------------
------------------------------------------------------------
------------------------------------------------------------
------------------------------------------------------------
------------------------------------------------------------
------------------------------------------------------------
------------------------------------------------------------
------------------------------------------------------------
----------------------
>Physostegia_correllii_2     
-------------------GT-CCATACAT-C-TC-TCAGTC-----TCATCATGTATCC
ACATAC-TAG-----TA--CTA-----CTACTCTCCA-GATCT-----------CA-TT-
CTTTT-GACTC-AATCA--------TA-T-GCTTT-AT-CAATTT--AT-ATTTTC----
--TGTAATC------------AACAT-ACAG--GGTGATGTTGGAAAATGGATTGC-TTG
ATA-GCTGTTGTAATACG-CTTTTCTT-CCCCCAACACTTCCGA-GGTGCA---------
--ATTCC-ATTCTTCTTATTCA-C-CATATAACATTGTAGCATC-AGTTTTTGGAGTTAA
A-TAAA-TCATGAAT------TTCTACTTT-TTGTCAAAGATCCC-AAAAAGAG-AAGGA
AAA-TAAAAAATC-AAGTTTATTAA--TAAATTACTTAGTTATTACCGT-ATTGGCATCT
GGAAGCTCTCTCACAGCATCATCAATGTTTGCAGCAGTTTCTTTTACCTGAACAGAAACC
AATCAATG---TTGTTTCATCCAAA---AAAATAT---CA----ACTTTACAAATCTATT
CACTGTATCA-ATTTATGATTTTCCACTATCACATAAACAAT--AATTGGAACTACA-TC
TCAATAATTGGTGAC-TAAAA----------TTATTTCAACCATCAGTT--------CGA
AT-TGAAATAAAATCATGCATCATAAAC------AATT--AAAAT-GATAATC-CA-TTA
TGATT-GT--GAAAAA--------CCAATATTTTAGA-G-AAAGATGATTACCAGTATTG
CACTTTTCATTTGCT-GTTGCCCCCGGGGGATACAAATTATGAAAGT-GGCTCTACATGG
TTCACTTCC-ATTCTAA-------------------------------------------
------------------------------------------------------------
------------------------------------------------------------
------------------------------------------------------------
------------------------------------------------------------
------------------------------------------------------------
------------------------------------------------------------
------------------------------------------------------------
------------------------------------------------------------
------------------------------------------------------------
------------------------------------------------------------
------------------------------------------------------------
------------------------------------------------------------
------------------------------------------------------------
------------------------------------------------------------
------------------------------------------------------------
------------------------------------------------------------
------------------------------------------------------------
------------------------------------------------------------
------------------------------------------------------------
------------------------------------------------------------
------------------------------------------------------------
------------------------------------------------------------
------------------------------------------------------------
------------------------------------------------------------
------------------------------------------------------------
------------------------------------------------------------
------------------------------------------------------------
------------------------------------------------------------
------------------------------------------------------------
------------------------------------------------------------
------------------------------------------------------------
------------------------------------------------------------
------------------------------------------------------------
------------------------------------------------------------
------------------------------------------------------------
------------------------------------------------------------
------------------------------------------------------------
------------------------------------------------------------
------------------------------------------------------------
------------------------------------------------------------
----------------------
>Physostegia_correllii_3     
------------------------------------------------------------
------------------------------------------------------------
------------------------------------------------------------
------------------------------------------------------------
------------------------------------------------------------
----------------------------------------------------GGAGTTAA
A-TAAA-TCATGAAT------TTCTACTTT-TTGTCAAAGATCCC-AAAAAGAG-AAGGA
AAA-TAAAAAATC-AAGTTTATTAA--TAAATTACTTAGTTATTACCGT-ATTGGCATCT
GGAAGCTCTCTCACAGCATCATCAATGTTTGCAGCAGTTTCTTTTACCTGAACAGAAACC
AATCAATG---TTGTTTCATCCAAA---AAAATAT---CA----GCTTTACAAATCTATT
CACTGTATCA-ATTTATGATTTTCCACTATCACATAAACAAT--AATTGGAACTACA-TC
TCAATAATTGGTGAC-TAAAA----------TTATTTCAACCATCAGTT--------CGA
AT-TGAAATAAAATCATGCATCATAGAC------AATT--AAAAT-GATAATC-CA-TTA
TGATT-GT--GAAAAA--------CCAATATTTTAGA-G-AAAGATGATTACCAGTATTG
CAC-TTTCATTTGCT-GTTGCCTC--GGGGATACAA-TTATG-AAGT-GGCTCTACAT-G
TTCACTTCC-AT-CTAA-------------------------------------------
------------------------------------------------------------
------------------------------------------------------------
------------------------------------------------------------
------------------------------------------------------------
------------------------------------------------------------
------------------------------------------------------------
------------------------------------------------------------
------------------------------------------------------------
------------------------------------------------------------
------------------------------------------------------------
------------------------------------------------------------
------------------------------------------------------------
------------------------------------------------------------
------------------------------------------------------------
------------------------------------------------------------
------------------------------------------------------------
------------------------------------------------------------
------------------------------------------------------------
------------------------------------------------------------
------------------------------------------------------------
------------------------------------------------------------
------------------------------------------------------------
------------------------------------------------------------
------------------------------------------------------------
------------------------------------------------------------
------------------------------------------------------------
------------------------------------------------------------
------------------------------------------------------------
------------------------------------------------------------
------------------------------------------------------------
------------------------------------------------------------
------------------------------------------------------------
------------------------------------------------------------
------------------------------------------------------------
------------------------------------------------------------
------------------------------------------------------------
------------------------------------------------------------
------------------------------------------------------------
------------------------------------------------------------
------------------------------------------------------------
----------------------
>Physostegia_digitalis_1     
GTGATTCACATCCCTCTTAGTCCCATACAT-CTTCTTCAGTCTTCCATCATGGTTATTCC
ACATACTTAGGTAACTAA-CTA----CCTTCT--CCAAGATCT-----------CATTT-
CTTTTTTACTC-AATCA--------TAATTGCTTTTAT-CAATTT--ATAATTTTC----
--TGTAATC------------AACATTACAGA-GGTGATGTTGGAAAATGGATTGCTTTG
ATA-GCTGTTGTAATGCGCCTTTTCTT-CCCCCAACACTTCCGA-GGTGCA---------
--ATTCC-ATTCTTCTTATTCA-C-CATATAACATTGTAGCATC-AGTTTTT--------
--------------------------------------AGATCCC-AAAAAGAG-AAGGA
AAA-TAAAAAATC-AAGTTTATTAA--TTAATTACTTAGTTATTACCGT-ATTGGCATCT
GGAAGCTCTCTCACAGCATCATCAATGTTTGCAGCAGTTTCTTTTACCTGAACAGAAACC
AATCAATG---TTGTTTCATCCAAA---AAAATAT---CA----ACTTTACAAATCTATT
CAGTGTATCA-ATTTATGATTTTCCACTATCACTTAAACAAT--AATTGGAACTACA-TC
TCAATAATTGGTGAC-TAAAA----------TTATTTCAACCATCAGTT--------CGA
AT-TGAAATAAAATCATGCATCATAGAC------AATT--AAAAT-GATAATC-CA-TTA
TGATT-GT--GAAAAA--------CCAATATATTAGA-G-AAAGATGATTACCAGTATTG
CAC-TTTCATTTGCT-GTTGCCTC--GGGGATACAA-TTATG-AAGT-GGCTCTACAT-G
TTCACTTCC-AT-CTAGGATTGAGACCAGAAGACCTGTGGGCTGTACATGCTCAACCCGT
ATTCCCAAAGCCCCACAAAAGAGAAAGTGTTGCTTGGGAAGCAATAAGAAAGGTATT---
---------GGGAATTTCA-TATGGCA-GTTAATAA------------------------
------------------------------------------------------------
------------------------------------------------------------
------------------------------------------------------------
---------------------------------------------------------TTT
TTTTGATGAAAATAACTGCCAC--T--------------TATTTTTTAC-TTGCCGGTAG
ATCACTAGCACTGGAGAAAAGATTGGATTGAA-TCACTTCAAACCGATTCGTCCTTTGGG
GTGTGGAGATACTGGCAGGTATAATAC---------------------------------
------------------------------------------------------------
------------------------------------------------------------
-------------------------------GGA---TT-TAA-A--------TAT-CTT
TTCATCTTAC-----------------------TTCTGT--------------------T
GATCGTCTTTGTCGTTT--CAACAGC----------------------------------
--------------------------------------G-TTCATTTGGTGGAAC-TCAT
TGGTAGC-GGTGAAC-TGTTTGCCATGAAAGCAATTGGAATTCGTGATTGATGGAAGTGA
TCATGTGGAACCACTGAGGAATCGTCTCTCGGAGAGGACAGAGCAAAAGAGTGCGAAGTT
GGTACTACT-TTTTGTGATTT-CCTTCTTTCTTTTGTTTTCATA-TATATCA--GA-GT-
AGTGTATG-AAATAGTGTCTCAAACA-CAAAATT-ATGAAGAAAAAACAAA----TTAGT
CATG-ATGTTT-AAGTAGAGGTACGATTCCATATGAGAACA-TCAATTTGAA-GGCTTGT
CTGATGTGT-AAGATTG----AGGAAACAATTATGACATTTT--CTTTCTTTTTT-CGTT
TTTCTTTTTCTTTTTTGTCTCGTCTTTTT-CCTCTGG-TAT-------------------
---------CAACACATTTATTCA-CCAGGTCAAAGC-TAC-GGCAGAAAATGTTGATGA
AG-CT-GTCAGAGAACTTCCTGATGCCAACTC-GGTAAGGTATT-CTTTTCTA--TATCC
T-GGAAATCCGTGTACAAAATTGACA-TAGAAGTTTTTATGCACATCATGTGATGGAAAG
TGAATTTCTTACATTTTAT-C---TATTAG--TATACAT-GGAGAAGTAAATTGC----A
AAAATCTGTGTAAA-TTCAATTGTAGGTGATTTTCGAGATAT-GCCAGAGAGTTTCATAT
ATTAAGGACCTAGTGATGTATGTTATGATCCTCTAATATA-GTTTGGATATCC-TGAAAA
-TTTTGAAGTCTTAGAAATTCAGAA-TCA-TTTTTCTG-ACGGAAATAT-ACGTCA-CTT
TCAGAGACCAGAAGA-CCTG-TGGGCGCAAGAACATAGACCCTTGAGAGTAATGTTATAC
GAAATAA-TGT-CTGG-TTGTA-GCTCGTTTCTTAATATACGAGCCCAGATTACTGAAGC
ACTCTT-TAAGTCGCCCTCTTTGTAAAACCCTTCCGTAAGGG-TATT-GTGGGTGACAAG
ATTCGGAGGACAGTTCCGC-AATTTCATGTCC-AAATAT-AGCAACACGGCATGCTGAGT
TTT-GCCAACAGAACACAGGCCA-TG-AATC-AAAATA-TTGTGCATCTGCACATCAGGT
TTGAAAACCTTTGTTAA-TTACTTG-GTTCCACAAGTT-AAGAG-CCA-TATCTAC-TTT
ACGACCCAAA-CAAA-GACCTTTTG-TCAA-CACACTGTAAGTTATAA-CATCTGGCTT-
C-AATCC-TTT-CTCCAGCATTT-TCTTCACAAAATTATATGCTT-CGCCAAACCTTT-C
AGCCT-TGCATAGTCCATTTAT-AA-GAGTAA-TATA-GGTGACAA-GGG-TAGGTGAAC
AATTTTCAC-TTCCCATCT-CATAAAAA-AAT-TCT-AATTG-CCT-CCTCATACTTAAA
ACCACCTA-TAAA--GCCATTTGATTAGA-GCATTA-TAAAC-ATG-AGCATTT-GGTTT
-A-CA---G-CCCCCTTTAATC
>Physostegia_digitalis_2     
GTGATTCACATCCCTCTTAGTCCCATACAT-CTTCTTCAGTCTTCCATCATGGTTATTCC
ACATACTTAGGTAACTAA-CTA----CCTTCT--CCAAGATCT-----------CATTT-
CTTTTTTACTC-AATCA--------TAATTGCTTTTAT-CAATTT--ATAATTTTC----
--TGTAATC------------AACATTACAGA-GGTGATGTTGGAAAATGGATTGCTTTG
ATA-GCTGTTGTAATACGCCTTTTCTT-CCCCCAACACTTCCGA-GGTGCA---------
--ATTCC-ATTCTTCTTATTCA-C-CATATAACATTGTAGCATC-AGTTTTT--------
------------------------------------------------------------
------------------------------------------------------------
------------------------------------------------------------
------------------------------------------------------------
------------------------------------------------------------
------------------------------------------------------------
------------------------------------------------------------
------------------------------------------------------------
------------------------------------------------------------
-----------------GATTGAGACCAGAAGACCTGTGGGCTGTACATGCTCAACCCGT
ATTCCCAAAGCCCCACAAAAGAGAAAGTGTTGCTTGGGAAGCAATAAGAAAGGTATT---
---------GGGAATTTCA-TATGGCA-GTTAATAA------------------------
------------------------------------------------------------
------------------------------------------------------------
------------------------------------------------------------
---------------------------------------------------------TTT
TTTTGACGAAAATAACTGCCAC--T--------------TATTTTTTAC-TTGCTGGTAG
ATCACCAGCACTGGAGAGAAGATTGGATTGAA-TCACTTCAAACCGATTCGTCCTTTGGG
GTGTGGAGATACTGGCAGGTATAATAC---------------------------------
------------------------------------------------------------
------------------------------------------------------------
-------------------------------GGA---TT-TAA-A--------TAT-CTT
TTCATCTTAC-----------------------TTCTGT--------------------T
GATTGTCTTTGTCGTTT--CAACAGC----------------------------------
--------------------------------------G-TTCATTTGGTGGAAC-TCAT
TGGTAGC-GGTGAAC-TGTTTGCCATGAAAGCAATTGGAATTCGTGATTGATGGAAGTGA
TAATGTGGAACCACTGAGGAATCGTCTCTCGGAGAGGACAGAGCAAAAGAGTGCGAAGTT
GGTACTACT-TTTTGTGATTT-CCTTCTTTCTTTTGTTTTCATA-TATATCA--GA-GT-
AGTGTATG-AAATAGTGTCTCAAACA-CAAAATT-ATGAAGAAAAAACAAA----TTAGT
CATG-ATGTTT-AAGTAGAGGTACGATTCCATATGAGAACA-TCAATTTGAA-GGCTTGT
CTGATGTGT-AAGATTG----AGGAAACAGTTATGACATTTT--CTTTCTTTTTT-CGTT
TTTCTTTTTCTTTTTTGTCTCGTCTTTTT-CCTCTGG-TAT-------------------
---------CAACACATTTATTCA-CCAGGTCAAAGC-TAC-GGCAGAAAATGTTGATGA
AG-CT-GTCAGAGAACTTCCTGATGCCAACTC-GGTAAGGTATT-CTTTTCTA--TATCC
T-GGAAATCCGTGTACAAAATTGACA-TAGAAGTTTTTATGCACATCATGTGATGGAAAG
TGAATTTCTTACATTTTAT-C---TATTAG--TATACAT-GGAGAAGTAAATTGC----A
AAAATCTGTGTAAA-TTCAATTGTAGGTGATTTTCGAGATAT-GCCAGAGAGTTTCATAT
ATTAAGGA-CTAGTGATGTATGTTATGATCCTCTAATATA-GTTTGGATATCC-TGAAAA
-TTTTGAAGTCTTAGAAATTCAGAA-TCA-TTTTTCTG-ACGGAAATAT-ACGTCA-CTT
TCAGAGACCAGAGGA-CCTG-TGGGCGCAAGAACATAGACCCTTGAGAGTAATGTTATAC
GAAATAA-TGT-CTGG-TTGTA-GCTCGTTTCTTAATATACGAGCCCAGATTACTGAAGC
ACTCTT-TAAGTCGCCCTCTTTGTAAAACCCTTCCATAAGGG-TATT-GTGGGTGACAAG
ATTCGGAGGACAGTTCCGC-AATTTCATGTCC-AAATAT-AGCAACACGGCATGCTGAGT
TTT-GCCAACAGAACACAGGCCA-TG-AATCAAAAATA-TTGTGCATCTGCACATCAGGT
TTGAAA-CCTTTGTTAA-TTACTTG-GTTCCACAAGTT-AAGAG-CCA-TATCTAC-TTT
ACGACCCAAA-CAAA-GACCTTTTA-TCAA-CACACTGTAAGTTATAA-CATCTGGCTT-
C-AATCC-TTT-CTCCAGCATTT-TCTTCACAAAATTATATGCTT-CGCCAAACCTTT-C
AGCCT-TGCATAGTCCATTTAT-AA-GAGTAA-TATA-GGTGACAA-GGG-TAGGTGAAC
AATTTTCAC-TTCCCATCT-CAT-AAAA-AAT-TCT-AATTG-CCT-CCTCATACTTAAA
AACACCTA-TAAA--GCCA-TTGATTAGA-GCATTA-TAAAC-ATG-AGCATTT-GGTTT
-A-CA---G-CCCCCTTTAATC
>Physostegia_godfreyi_1      
GTGATTCACATCCCTCTTAGTCCCATACAT-CTTCTTCAGTCTTCCATCATGGTTATTCC
ACATACTTAGGTAACTAA-CTA----CCTTCT--CCAAGATCT-----------CATTT-
CTTTTTGACTC-AATCA--------TAATTGCTTTTAT-CAATTT--ATAATTTTC----
--TGTAATC------------AACATTACAGA-GGTGATGTTGGAAAATGGATTGCTTTG
ATA-GCTGTTGTAATACGCCTTTTCTT-CCCCCAACACTTCCGA-GGTGCA---------
--ATTCC-ATTCTTCTTATTCA-C-CATATAACATTGTAGCATC-AGTTTTTGGAGTTAA
A-TAAA-TCATGAAT------ATCTACTTT-ACGTCAAAGATCCC-AAAAA-AG-AAGGA
AAA-TAAAAAATC-AAGTTTATTAA--TAAATTACTTAG-TATTACCGT-ATTGGCATCT
GGAAGCTCTCTCACAGCATCATCAATGTTTGCAGCAGTTTCTTTTACCTGAACAGAAACC
AATCAATGTACTTGTTTCATCCAAAA--AAAATAT---CA----ACTTTACAAATCTATT
CAGTGTATCA-ATTTATGATTTTCCACCATCACTTAAACAAT--AACTGGAACTACA-TC
TCAATAATTGGTGAC-TAAAA----------TTATTTCAACCATCAGTT--------CGA
AT-TGAAATAAAATCATGCATCATAGAC------AATT--AAAAT-GATAATC-CA-TTA
TGATT-GT--GAAAAA--------CCAATATATTAGA-G-AAAGATGATTACCAGTATTG
CAC-TTTCATTTGCT-GTTGCCTC--GGGGATACAA-TTATG-AAGT-GGCTCTACAT-G
TTCACTTCC-AT-CTAAGATTGAGACCAGAGGACCTGTGGGCTGTACATGCTCAACCCGT
ATTCCCAAAGCCCCACAAAAGAGAAAGTGTTGCTTGGGAAGCAATAAGAAAGGTATT---
---------GGGAATCTCA-TATGGCA-GTTAATAA------------------------
------------------------------------------------------------
------------------------------------------------------------
------------------------------------------------------------
---------------------------------------------------------TTT
TTTTGACGAAAATAACTGCCAC--A--------------TATTTTTTAC-TTGCTGGTAG
ATCACTAGCACTGGAGAAAAGATTGGATTGAA-TCACTTCAAACCGATTCGTCCTTTGGG
GTGTGGAGATACTGGCAGGTATAATAC---------------------------------
------------------------------------------------------------
------------------------------------------------------------
-------------------------------GGA---TT-TAA-A--------TAT-CTT
TTCATCTTAC-----------------------TTCTGT--------------------T
GATCGTCTTTGTCGTTT--CAACAGC----------------------------------
--------------------------------------G-TTCATTTGGTGGAAC-TCAT
TGGTAGC-GGTGAAC-TGTTTGCCATGAAAGCAATTGG----------------------
------------------------------------------------------------
------------------------------------------------------------
------------------------------------------------------------
------------------------------------------------------------
------------------------------------------------------------
------------------------------------------------------------
------------------------------------------------------------
------------------------------------------------------------
------------------------------------------------------------
------------------------------------------------------------
------------------------------------------------------------
------------------------------------------------------------
------------------------------------------------------------
------------------------------------------------------------
------------------------------------------------------------
------------------------------------------------------------
------------------------------------------------------------
------------------------------------------------------------
------------------------------------------------------------
------------------------------------------------------------
------------------------------------------------------------
------------------------------------------------------------
------------------------------------------------------------
------------------------------------------------------------
----------------------
>Physostegia_godfreyi_2      
------------------------------------------------------------
------------------------------------------------------------
------------------------------------------------------------
------------------------------------------------------------
------------------------------------------------------------
----------------------------------------------------GGAGTTAA
A-TAAA-TCATGAAT------ATCTACTTT-ACGTCAAAGATCCCAAAAAAGAG-AAGGA
AAA-TAAAAAATC-AAGTTTATTAA--TAAATTACTTAGTTATTACCGT-ATTGGCATCT
GGAAGCTCTCTCACAGCATCATCAATGTTTGCAGCAGTTTCTTTTACCTGAACAGAAACC
AATCAATGTACTTGTTTCATCCAAAA--AAAATAT---CA----ACTTTACAAATCTATT
CAGTGTATCA-ATTTATGATTTTCCACCATCACTTAAACAAT--AACTGGAACTACA-TC
TCAATAATTGGTGAC-TAAAA----------TTATTTCAACCATCAGTT--------CGA
AT-TGAAATAAAATCATGCATCATAGAC------AATT--AAAAT-GATAATC-CA-TTA
TGATT-GT--GAAAAA--------CCAATATATTAGA-G-AAAGATGATTACCAGTATTG
CAC-TTTCGTTTGCT-GTTGCCTC--GGGGATACAA-TTATG-AAGT-GGCTCTACAT-G
TTCACTTCC-AT-CTAAGATTGAGACCAGAGGACCTGTGGGCTGTACATGCTCAACCCGT
ATTCCCAAAGCCCCACAAAAGAGAAAGTGTTGCTTGGGAAGCAATAAGAAAGGTATT---
---------GGGAATCTCA-TATGGCA-GTTAATAA------------------------
------------------------------------------------------------
------------------------------------------------------------
------------------------------------------------------------
---------------------------------------------------------TTT
TTTTGACGAAAATAACTGCCAC--A--------------TATTTTTTAC-TTGCTGGTAG
ATCACTAGCACTGGAGAAAAGATTGGATTGAA-TCACTTCAAACCGATTCGTCCTTTGGG
GTGTGGAGATACTGGCAGGTATAATAC---------------------------------
------------------------------------------------------------
------------------------------------------------------------
-------------------------------GGA---TT-TAA-A--------TAT-CTT
TTCATCTTAC-----------------------TTCTGT--------------------T
GATCGTCTTTGTCGTTT--CAACAGC----------------------------------
--------------------------------------G-TTCATTTGGTGGAAC-TCAT
TGGTAGC-GGTGAAC-TGTTTGCCATGAAAGCAATTGGAATTCGTGATTGATGGAAGTGA
TCATGTGGAACCACTGAGGAATCGTCTCTCGGAGAGGACAGAGCAAAAGAGTGCGAAGTT
GGTACTACT-TTTTGTGATTT-CCTTCTTTCTTTTGTTTTCATA-TATATCA--GA-GT-
AGTGTATGAAAATAGTGTCTCAAACA-CAAAATT-ATG-AA-GAAAAAACA--AATTAGT
CATG-ATGTTT-AAGTAGAGGTACGATTCCATATGAGAACA-TCAATTTGAA-GGCTTGT
CTGATGTGT-AAGATGG----AGGAAACAATTATGACATTTT--CTTTCTTTTTT-CTTT
TTTCTTTT--TTTTTTTCCCCGTCTTTTT-CCTCTGGGTAT-------------------
---------CAACACTTTTTTTCA-CCAGGTCAAAGC-TACCGG-AAAAAATGTTGATGA
AG-CTGGTCAAAAAACTTCCTGAAGGCCACTC-GG-AAGGGATT-CTTTTCT---TTTCC
T-GGAAATCCGTGTACAAAATT-ACA-TAAAA-TTTTTATGCACATCATGTGAGGGAAAA
TGAATTTCTTAC--TTTAT-C---TATTA---TATACAT-GGAGAAGTAAATTGC-----
AAAATCCG-GGAAA-TTC-ATTGTAGGTGATTTTCGAGATAT-GCCAGAGAAGTTCATAT
ATTAAGAA-CTAGTGA-GGATGTTATGATCCTCTAATATA-GTT-GGATATCC-TGAAA-
-TTTTGAAGTCTTAAAA-T-CAGAA-T-A--TTTTCTG-ACG--AATAT-ACGTCA-CTT
TCA-AGA-CAG-AGA-CCTG-TGG-C----------------------------------
------------------------------------------------------------
------------------------------------------------------------
------------------------------------------------------------
------------------------------------------------------------
------------------------------------------------------------
------------------------------------------------------------
------------------------------------------------------------
------------------------------------------------------------
------------------------------------------------------------
------------------------------------------------------------
----------------------
>Physostegia_godfreyi_3      
------------------------------------------------------------
------------------------------------------------------------
------------------------------------------------------------
------------------------------------------------------------
------------------------------------------------------------
----------------------------------------------------GGAGTTAA
A-TAAA-TCATGAAT------ATCTACTTT-ACGTCAAAGATCCCAAAAAAGAG-AAGGA
AAA-TAAAAAATC-AAGTTTATTAA--TAAATTACTTAGTTATTACCGT-ATTGGCATCT
GGAAGCTCTCTCACAGCATCATCAATGTTTGCAGCAGTTTCTTTTACCTGAACAGAAACC
AATCAATGTACTTGTTTCATCCAAAA--AAAATAT---CA----ACTTTACAAATCTATT
CAGTGTATCA-ATTTATGATTTTCCACCATCACTTAAACAAT--AACTGGAACTACA-TC
TCAATAATTGGTGAC-TAAAA----------CTATTTCAACCATCAGTT--------CGA
AT-TGAAATAAAATCATGCATCATAGAC------AATT--AAAAT-AATAATC-CA-TTA
TGATT-GT--GAAAAA--------CCAATATATTAGA-G-AAAGAAGATTACCAGTATTG
CAC-TTTCATTTGCT-GTTGCCTC--GGGGATACAA-TTATG-AAGT-GGCTCTACAT-G
TTCACTTCC-AT-CTAA-------------------------------------------
------------------------------------------------------------
------------------------------------------------------------
------------------------------------------------------------
------------------------------------------------------------
------------------------------------------------------------
------------------------------------------------------------
------------------------------------------------------------
------------------------------------------------------------
------------------------------------------------------------
------------------------------------------------------------
------------------------------------------------------------
------------------------------------------------------------
------------------------------------------------------------
------------------------------------------------------------
------------------------------------------------------------
------------------------------------------------------------
------------------------------------------------------------
------------------------------------------------------------
------------------------------------------------------------
------------------------------------------------------------
------------------------------------------------------------
------------------------------------------------------------
------------------------------------------------------------
------------------------------------------------------------
------------------------------------------------------------
------------------------------------------------------------
------------------------------------------------------------
------------------------------------------------------------
------------------------------------------------------------
------------------------------------------------------------
------------------------------------------------------------
------------------------------------------------------------
------------------------------------------------------------
------------------------------------------------------------
------------------------------------------------------------
------------------------------------------------------------
------------------------------------------------------------
------------------------------------------------------------
------------------------------------------------------------
------------------------------------------------------------
----------------------
>Physostegia_ledinghamii_1   
GTGATTCACATCCCTCTTAGTCCCATACAT-CTTCTTCAGTCTTCCATCATGGTTATTCC
ACCTACTTAGGTAACTAA-CTA----CCTTCT--CCAAGATCT-----------CATTT-
CTTTTTGACTC-AATCA--------TAATTGCTTTTAT-CAATTT--ATAATTTTC----
--TGTAATC------------AACATTACAGA-GGTGATGTTGGAAAATGGATTGCTTTG
ATA-GCTGTTGTAATACGCCTTTTCTT-CCCCCAACACTTCCGA-GGTGCA---------
--ATTCC-ATTCTTCTTATTCA-C-CATATAACATTATAGCATC-AGTTTTTGGAGTTAA
A-TAAA-TCATGAAT------TTCTACTTT-ATGTCAAAGATCCC-AAAAAGAG-ACGGA
AAA-TAAAAAATC-AAGTTTATTAA--TAAATTACTTAGTTATTACCGT-ATTGGCATCT
GGAAGCTCTCTCACAGCATCATCGATGTTTGCAGCAGTTTCTTTTACCTGAACAGAAACC
AATCAATG---TTGTTTCATCCAAA---AAAATAT---CA----ACTTTACAAATCTATT
CAGTGTATCA-ATTTATGATTTTCCACTATCACTTAAACAAT--AATTGGAACTACA-TC
TCAATAATTGGTGAC-TAAAA----------TTATTTCAACCATCAGTT--------CGA
AT-TGAAATAAAATCATGCATCATAGAC------AATT--AAAAT-GATAATC-CATTTA
TGATT-GT--GAAAAA--------CCAATATATTAGA-G-AAAGATGATTACCAGTATTG
CGC-TTTCATTTGCT-GTTGCCTC--GGGGATACAA-TTATG-AAGT-GGCTCTACAT-G
TTCACTTCC-AT-CTAAGATTGAGACCAGAGGACCTGTGGGCTGTGCATGCTCAACCCGT
ATTCCCAAAGCCCCACAAAAGAGAAAGTGTTGCTTGGGAAGCAATAAGAAAGGTATT---
---------GGGAATCTCA-TATGGCA-TTTAATAT------------------------
------------------------------------------------------------
------------------------------------------------------------
------------------------------------------------------------
---------------------------------------------------------TTT
TTTTGACTAAAATAACTGCCAC--A--------------TATTTTTTAC-TTGCTGGTAG
ATCACTAGCACTGGAGAAAAGATTGGATTGAA-TCACTTCAAACCAATTCGTCCCTTGGG
ATGTGGAGATACTGGCAGGTATAATAC---------------------------------
------------------------------------------------------------
------------------------------------------------------------
-------------------------------GGA---TT-TAA-A--------TAT-CTT
TTCGTCTTACTTCTGTTGATCGTCTTTGTCGTTTTCTGT--------------------T
GATCGTCTTTATCGTTT--CAACAGT----------------------------------
--------------------------------------G-TTCATTTGGTGGAAC-TCAT
TGGTAGC-GGTGAAC-TGTTTGCCATGAAAGCAATTGGAATTCGTGATTGATGGAAGTGA
TCATGTGGAACCACTGAGGAATCGTCTCTCGGAGAGGACAGAGCAAAAGAGTGCGAAGTT
GGTACTACG-TTTTGTGATTT-CCTTCTTTCTTTTGTTTTCATA-TATATCA--GA-GT-
AGTGTATG-AAATAGTGTCTCAAAAA-CAAAATT-ACGAAAAAAAAAA-T-----TTAGT
CATG-ATGTTT-AAGTAGAGGTACGACTCCATATGAGAACA-TCAATTTGAA-GGCTTGT
CTGATGTGT-AAGATGG----AGGAAACAATTATGACATTTTTTT---------------
-----------------TCTCGTCTTTTT-CCTCTGG-TAT-------------------
---------CAACACATTTATTCA-CCAGGTCAAAGC-TAC-AGCAGAAAATGTTGATGA
AG-CT-GTCAGAGAACTTCCTGATGCCAACTC-GGTAAGGTATT-CCTTTCTA--TATCC
T-GGAAATCCGTGTACAAAATTGACA-TAGAAGTTTTTATGCACATCATGTGATGGAAAA
TGAATTTCTTACATTTTCT-C---TATTAG--TATACAT-GGAGAAGTAAATTGC----A
AAAATCCGTGTAAA-TTCAATTGTAGGTGATTTTCGAGATAT-GCCAAAGAGTTTCATAG
ATTAAGGACCTAGTGATGTATGTTATGATCCTCTACTATA-GTTTGGATATCC-TAAAAA
-CTTTGAAGTCTTAGAAATTCAGAA-TCA-TTTTTCTG-ACGGAAATAT-ACGTCA-CTT
TCAGAGACCAGAAGA-CCTG-TGGGCGCAAGAACACAGACCCTTGAGAGTAATGTTATAC
GAAATAA-TGT-CTGG-TTGTA-GCTCGTTTCTTAATATACGAGCCCAGATTACTGAAGC
ACTCTT-TGAGTCGCCCTCTTTGTAAAACCCTTCCATAAGGG-TATT-GTGGGTGACAAG
ATTCGGAGGACAGTTCCGC-AATTTCATGTCC-AAATAT-AGCAACACGGCATGCTGAGT
TTT-GCCAACAGAACACAGGCCA-TG-AATC-AAAATA-TTGTGCATCTGCACATCAGGT
TTGAAA-CCTTTGTTAA-TTACTTG-GTTCCACAAGTT-AAGAG-CCA-TATCTAC-TTT
ACGACCCAAA-CAAA-GACCTTTTA-TCAA-CACACTGTAAGTTATAA-CATCTGGCTT-
C-AATCC-TTT-CTCCAGCATTT-CCTTCACAAAATTATATGCTT-CACCAAACCTTT-C
AGCCT-TGCATAGTCCATTTAT-AA-GAGCAA-TATA-GGTGACAA-GGG-TAGGTGAAC
AATTTTCAC-TTCCCATCT-CAT-AAAA-AAT-TCT-AATTG-CCT-CCTCATACTTAAA
AACACCTA-TAAA--GCCA-TTGATTAGA-GCATTA-TAAAC-ATG-AGCATTT-GGCTT
-A-CA---G-CCCCCTTTAATC
>Physostegia_ledinghamii_2   
GTGATTCACATCCCTCTTAGTCCCATACAT-CTTCTTCAGTCTTCCATCATGGTTATTCC
ACCTACTTAGGTAACTAA-CTA----CCTTCT--CCAAGATCT-----------CATTT-
CTTTTTGACTC-AATCA--------TAATTGCTTTTAT-CAATTT--ATAATTTTC----
--TGTAATC------------AACATTACAGA-GGTGATGTTGGAAAATGGATTGCTTTG
ATA-GCTGTTGTAATACGCCTTTTCTT-CCCCCAACACTTCCGA-GGTGCA---------
--ATTCC-ATTCTTCTTATTCA-C-CATATAACATTATAGCATC-AGTTTTTGGAGTTAA
A-TAAA-TCATGAAT------TTCTACTTT-ATGTCAAAGATCCC-AAAAAGAG-ACGGA
AAA-TAAAAAATC-AAGTTTATTAA--TAAATTACTTAGTTATTACCGT-ATTGGCATCT
GGAAGCTCTCTCACAGCATCATCGATGTTTGCAGCAGTTTCTTTTACCTGAACAGAAACC
AATCAATG---TTGTTTCATCCAAA---AAAATAT---CA----ACTTTACAAATCTATT
CAGTGTATCA-ATTTATGATTTTCCACTATCACTTAAACAAT--AATTGGAACTACA-TC
TCAATAATTGGTGAC-TAAAA----------TTATTTCAACCATCAGTT--------CGA
AT-TGAAATAAAATCATGCATCATAGAC------AATT--AAAAT-GATAATC-CATTTA
TGATT-GT--GAAAAA--------CCAATATATTAGA-G-AAAGATGATTACCAGTATTG
CAC-TTTCATTTGCT-GTTGCCTC--GGGGGTACAA-TTATG-AAGT-GGCTCTACAT-G
TTCACTTCC-AT-CTAAGATTGAGACCAGAAGACCTGTGGGCTGTGCATGCTCAACCCGT
ATTCCCAAAGCCCCACAAAAGAGAAAGTGTTGCTTGGGAAGCAATAAGAAAGGTATT---
---------GGGAATCTCA-TATGGCA-TTTAATAT------------------------
------------------------------------------------------------
------------------------------------------------------------
------------------------------------------------------------
---------------------------------------------------------TTT
TTTTGACTAAAATAACTGCCAC--A--------------TATTTTTTAC-TTGCTGGTAG
ATCACTAGCACTGGAGAAAAGATTGGATTGAA-TCACTTCAAACCAATTCGTCCTTTGGG
ATGTGGAGATACTGGCAGGTATAATAC---------------------------------
------------------------------------------------------------
------------------------------------------------------------
-------------------------------GGA---TT-TAA-A--------TAT-CTT
TTCGTCTTACTTCTGTTGATCGTCTTTGTCGTTTTCTGT--------------------T
GATCGTCTTTATCGTTT--CAACAGT----------------------------------
--------------------------------------G-TTCATTTGGTGGAAC-TCAT
TGGTAGC-GGTGAAC-TGTTTGCCATGAAAGCAATTGGAATTCGTGATTGATGGAAGTGA
TAATTTGGAACCACTGAGGAATCGTCTCTCGGAGAGGACAGAGCAAAAGAGTGCGAAGTT
GGTACTACG-TTTTGTGATTT-CCTTCTTTCTTTTGTTTTCATA-TATATCA--GA-GT-
AGTGTATG-AAATAGTGTCTCAAAAA-CAAAATT-ACGAAAAAAAAA--T-----TTAGT
CATG-ATGTTT-AAGTAGAGGTACGACTCCATATGAGAACA-TCAATTTGAA-GGCTTGT
CTGATGTGT-AAGATGG----AGGAAACAATTATGACATTTTTTT---------------
-----------------TCTCGTCTTTTT-CCTCTGG-TAT-------------------
---------CAACACATTTATTCA-CCAGGTCAAAGC-TAC-AGCAGAAAATGTTGATGA
AG-CT-GTCAGAGAACTTCCTGATGCCAACTC-GGTAAGGTATT-CCTTTCTA--TATCC
T-GGAAATCCGTGTACAAAATTGACA-TAGAAGTTTTTATGCACATCATGTGATGGAAAA
TGAATTTCTTACATTTTCT-C---TATTAG--TATACAT-GGAGAAGTAAATTGC----A
AAAATCCGTGTAAA-TTCAATTGTAGGTGATTTTCGAGATAT-GCCAAAGAGTTTCATAG
ATTAAGGACCTAGTGATGTATGTTATGATCCTCTACTATA-GTTTGGATATCC-TAAAAA
-TTTTGAAGTCTTAGAAATTCAGAA-TCA-TTTTTCTG-ACGGAAATAT-ACGTCA-CTT
TCAGAGACCAGAAGA-CCTG-TGGGCGCAAGAACACAGACCCTTGAGAGTAATGTTATAC
GAAATAA-TGT-CTGG-TTGTA-GCTCGTTTCTTAATATACGAGCCCAGATTACTGAAGC
ACTCTT-TGAGTCGCCCTCTTTGTAAAACCCTTCCATAAGGG-TATT-GTGGGTGACAAG
ATTCGGAGGACAGTTCCGC-AATTTCATGTCC-AAATAT-AGCAACACGGCATGCTGAGT
TTT-GCCAACAGAACACAGGCCA-TG-AATC-AAAATA-TTGTGCATCTGCACATCAGGT
TTGAAA-CCTTTGTTAA-TTACTTG-GTTCCACAAGTT-AAGAG-CCA-TATCTAC-TTT
ACGACCCAAA-CAAA-GACCTTTTA-TCAA-CACACTGTAAGTTATAA-CATCTGGCTT-
C-AATCC-TTT-CTCCAGCATTT-CCTTCACAAAATTATATGCTT-CACCAAACCTTT-C
AGCCT-TGCATAGTCCATTTAT-AA-GAGCAA-TATA-GGTGACAA-GGG-TAGGTGAAC
AATTTTCAC-TTCCCATCT-CAT-AAAA-AAT-TCT-AATTG-CCT-CCTCATACTTAAA
AACACCTA-TAAA--GCCA-TTGATTAGA-GCATTA-TAAAC-ATG-AGCATTT-GGCTT
-A-CA---G-CCCCCTTTAATC
>Physostegia_leptophylla_1   
G-G-TTCACAT-CCTTATAGTCCCATACAT-TTTCTTCAGTC-TCCATCATGGT-AATCC
ACATAC-TAGGTAACTAA-CTA-----CTTCT--CCAG-ATCT-----------CATTT-
CTTTT-GACTC-AATCA--------TAATGGCTTT-AT-CCATT---AT-ATTTTC----
--TGT-ATC------------AACATTACAGA-GGTGATGTTGGAAAAAGGAATGCCTTG
ATA-GCTGTTGTAATACGCCTTTTCTT-CCCCCAACACTTCGGA-GGTGCA---------
--ATTCCTATTCTTCATAT-CA-CCCATATAACATTGTAGCATC-AGTTTTTGGAGTTAA
A-TAAA-TCATGAAT------TTCTACTTT-ATGTCAAAGATCCC-AAAAAGAG-AAGGA
AAA-TAAAAAATC-AAGTTTATTAA--CTAATTACTTAGTTATTACCGT-ATTGGCATCT
GGAAGCTCTCTCACAGCATCATCAATGTTTGCAGCAGTTTCTTTTACCTGAACAGAAACC
AATCAATG---TTGTTTCATCCAAA---AAAATAT---CA----ACTTTACAAATCTATT
CTGTGTATCA-ATTTATGATTTTCCACTATCACTTGAACAAT--AATTGGAACTACA-TC
TCAATAATTGGTGAC-TAAAA----------TTATTTCAACCATCAGTT--------CGA
AT-TGAAATAAAATCATGCATCATAGAC------AATT--AAAAT-GATAATC-CA-TTA
TGATT-GT--GAAAAA--------CCAATATATTAGA-G-AAAGAAGATTACCAGTATTG
CAC-TTTCATTTGCT-GTTGCCTC--GGGGATACAA-TTATG-AAGT-GGCTCTACAT-G
TTCACTTCC-AT-CTAAGATTGAGACCAGAAGACCTGTGGGCTGTACATGCTCAACCCGT
ATTCCCAAAGCCCCACAAAAGAGAAAGTGTTGCTTGGGAAGCAATAAGAAAGGTATT---
---------GGGAATCTCA-TATGGCA-GTTAATAA------------------------
------------------------------------------------------------
------------------------------------------------------------
------------------------------------------------------------
---------------------------------------------------------TTT
TTTTGACGAAAATAACTGCCAC--A--------------TATTTTTTAC-TTGCTGGTAG
ATCACTAGCACTGGAGAAAAGATTGGATTGAA-TCACTTCAAACCGATTCGTCCTTTGGG
GTGTGGAGATACTGGCAGGTATAATAC---------------------------------
------------------------------------------------------------
------------------------------------------------------------
-------------------------------GGA---TT-TAA-A--------TAT-CTT
TTCATCTTAC-----------------------TTTTGT--------------------T
GATCGTCTTTGTCGTTT--CAACAGC----------------------------------
--------------------------------------G-TTCATTTGGTGGAAC-TCAT
TGGTAGC-GGTGAAC-TGTTTGCCATGAAAGCAATTGGAATTCGTGATTGATGGAAGTGA
TCATGTGGAACCACTGAGGAATCGTCTCTCGGAGAGGACAGAGCAAAAGAGTGCGAAGTT
GGTACTACT-TTTTGTGATTT-CCTTCTTCCTTTTGTTTTCATA-TATATCA--GA-GT-
AGTGTACG-AAATAGTGTCTCAAAAA-CAAAATT-ATG-AAAGAAAAAA----GTTTAGC
CATG-ATGTCT-AAGTAGAGGTACGACTCCATATGAGAACA-TCAATTTGAA-GGTTTGT
CTGATGTGT-AAGATGG----AGGAAACAATTATGAAATTTT--CTTTCCTTTTT-CTTG
CCTTTTTTATTTTTTTTTCTCGTCTTTTT-CCTCTGG-TAT-------------------
---------CAACACATTTATTCA-CCAGGTCAAAGC-TAC-GGCAGAAAATGTTGATGA
AG-CT-GTCAGAGAACTTCCTGATGCCAACTC-GGTAAGGTATT-CCTTTCTA--TATCC
T-GGAAATCCGTGTACAAAATTGACA-TAGAAGTTTTTATGCACATCATGTGATGGAAAA
TGAATTTCTTACATTTTCT-C---TATTAGTATATACAT-GGAGAAGTAAATTGC----A
AAAATCCGTGTAAA-TTCAACTGTAGGTGATTTTCGAGATAT-GCCAGAGAGTTTCATAG
ATTAAGGACCTAGTTATTTATAATATGATCCTCTAATATA-GTTTGGATATCC-TGAAAA
-TTTTGAAGTCTTAGAAATCCAGAA-TCA-TTTTTCTG-ACGGAAATAT-ACGTCA-CTT
TTAGAGACCAGAGGA-CCTG-TGGGCGCAAGAACATAGACCCTTGAGAGTAATGTTATAC
GAAATAA-TGT-CTGG-TTGTA-GCTCGTTTCTTAATATACGAGCCCAGATTACTGAAGC
ACTCTT-TAAGTCGCTCTCTTTGTAAAACCCTTCCATAAGGG-TATT-GTGGGTGACAAG
ATTCGGAGGACAGTTCCGC-AATTTCATGTCC-AAATAT-AGCAACACGGCATGCTGAGT
TTT-GCCAACAGAACACAGGCCA-TG-AATC-AAAATA-TTGTGCATCTGCACATCAGGT
TTGAAA-CCTTTGTTAA-TTACTTG-GTTCCACAAGTT-AAGAG-CCA-TATTTAC-TTT
ACGACCCAAACCAAA-GACCTTTTA-TCAA-CACACTGTAAGTTATAA-CATCTGGCTT-
C-AATCCCTTT-CTCCAGCATTT-CCTTCACAAAATTATATGCTT-CACCAAACCTTT-C
AGCCT-TGCATAGTCCATTTAT-AAGGAGTAA-TATA-GGTGACAA-GGG-TAGGTGAAC
AATTTTCAC-TTCCCATCT-CATAAAAA-AAT-TCT-AATTG-CCTCCCTCGTACTTAAA
AACACCTATTAAA--GCCA-TTGATCAGA-GCATTA-TATAC-ATG-AGCATTT-GGCTT
-A-CA---G-CCCCCTTTAATC
>Physostegia_leptophylla_2   
------------------------------------------------------------
------------------------------------------------------------
------------------------------------------------------------
------------------------------------------------------------
------------------------------------------------------------
----------------------------------------------------GGAGTTAA
A-TAAA-TCATGAAT------TTCTACTTT-ATGTCAAAGACCCC-AAAAAGAG-AAGGA
AAA-TAAAAAATC-AAGTTTATTAA--TTAATTACTTAGTTATTACCGT-ATTGGCGTCT
GGAAGCTCTCTCACAGCATCATCAATGTTTGCAGCAGTTTCTTTTACCTGAACACAAACC
AATCAATG---TTGTTTCATCCAA----AAAATAT---CA----ACTTTACAAATCTATT
CAGTGTATCA-ATTAATGATTTTCCACTATCACTTAAACAAT--AATTGGAACTAGA-TC
TCAATACTTGGTGAC--AAA-----------TTATTTCAACCATCAGTT--------CGA
AT-TGAAATAAAATCATGCATCATAGAC------AATT--AAAAT-GATAATC-CA-TTA
TGATT-GT--GAAAAA--------CCAATATATTAGA-G-AAAGATGATTACCAGTATTG
CAC-TTTCATTTGCT-GTTGCCTC--GGGGATACAA-TTATG-AAGT-GGCTCTACAT-G
TTCACTTCC-AT-CTAGGATTGAGACCAGAGGACCTGTGGGCTGTACATGCACAACCCGT
ATTCCCAAAGCCCCACAAAAGAGAAAGTGTTGCTTGGGAAGCAATAAGAAAGGTATT---
---------GGGAATCTCA-TATGGCA-GTTAATAA------------------------
------------------------------------------------------------
------------------------------------------------------------
------------------------------------------------------------
---------------------------------------------------------TTT
TTTTGACGAAAATAACTGCCAC--A--------------TATTTTTTAC-TTGCTGGTAG
ATCACTAGCACTGGAGAAAAGATTGGATTGAA-TCACTTCAAACCGATTCGTCCTTTGGG
ATGTGGAGATACTGGCAGGTATAATAC---------------------------------
------------------------------------------------------------
------------------------------------------------------------
-------------------------------GGA---TT-TAA-A--------TAT-CTT
TTCATCTTACTTCTGTTGATCGTCTTTGTTGTTTTCTGT--------------------T
GATCGTCTTTGTCGTTT--CAACAGC----------------------------------
--------------------------------------G-TTCATTTGGTGGAAC-TCAT
TGGTAGC-GGTGAAC-TGTTTGCCATGAAAGCAATTGGAATTCGTGATTGATGGAAGTGA
TAATGTGGAACCACTGAGGAATCGTCTCTCGGAGAGGACAGAGCAAAAGAGTGCGAAGTT
GGTACTACT-TTTTGTGATTT-CCTTCTTCCTTTTGTTTTCATA-TATATCA--GA-GT-
AGTGTATG-AAATAGTGTCTCAAAAA-CAAAATT-ATG-AAAGAAAAAA----GTTTAGC
CATG-ATGTCT-AAGTAGAGGTACGACTCCATATGAGAACA-TCAATTTGAA-GGTTTGT
CTGATGTGT-AAGATGG----AGGAAACAATTATGAAATTTT--CTTTCCTTTTT-CTTG
CGTTTTTTAT--TTTTTTTTCTCCTTTTT-CCTCTGG-GAT-------------------
---------CCACACCTTTATTCA-CCAAGTCCAAGCCTCC-GGCAAAAAA-GTTG-TGA
AA-CT-GTTAAAAAACTTCCTTTAGCCGCCTT-GGTAAGGTATT-CCTTTCCC--TATTG
T-GGAAATCCCTGGA-AAAATTGAAAATTAAA-TTTTTAAGCCCATCA-GTGACGGAAAA
CGAAGGTCTTAC-TTTTCC-C---T-TTAG-ATA-AAAT-GGAGAAG-AAATTGC-----
AAAAT-CGTGGAAA-TACCACTGTAGG-GATTTTCCAGAAAAAGCC-GAGAG-TTCATTA
TTTAAG-ACCCAGT-TTTTATAAAATGATCCCCTAATAAA-GTTGGGA-ATCC-CGAAAA
ATTTTAAATTTTTAAAA-TCCCGAAAACTTTTCTTCTGAAAGGAAATATAACCTCA-CTT
TTAAAAACC-GAAAAACCCG-TGGGGGCAAGAACATAGACCCTTGAGAGTAATGTTATAC
GAAATAA-TGT-CTGG-TTGTA-GCTCGTTTCTTAATATACGAGCCCAGATTACTGAAGC
ACTCTT-TAGGTCGCTCTCTTTGTAAAACCCTTCCATAAGGG-TATT-GTGGGTGACAAG
ATTCGGAGGACAGTTCCGC-AATTTCATGTCC-AAATAT-AGCAACACGGCATGCTGAGT
TTT-GCCAACAGGACACAGGCCA-TG-AATC-AAAATA-TTGTGCATCTGCACATCAGGT
TTGAAA-CCTTTGTTAA-TTACTTG-GTTCCACAAGTT-AAGAG-CCA-TATCTAC-TTT
ACGACCCAAA-CAAA-GACCTTTTA-TCAA-TACACTGTAAGTTATAA-CATCTGGCTT-
C-AATCC-TTT-CTCCAGCATTT-CCTTCACAAAATTATATGCTT-CACCAAACCTTT-C
AGCCT-TGCATAGTCCATTTAT-AA-GAGTAA-TATA-GGTGACAA-GGG-TAGGTGAAC
AATTTTCAC-TTCCCATCT-CAT-AAAA-AAT-TCT-AATTG-CCT-CCTCGTACTTAAA
AACACCTA-TAAA--GCCA-TTGATTAGA-GCATTA-TATAC-ATG-AGCATTT-GGCTT
-A-CA---G-CCCCCTTTAATC
>Physostegia_longisepala_1   
------------------------------------------------------------
------------------------------------------------------------
------------------------------------------------------------
------------------------------------------------------------
------------------------------------------------------------
----------------------------------------------------GGAGTTAA
A-TAAA-TCATGAAT------TTCTACTTT-ATGTCAAAGATCCCAAAAAAGAG-AAGGA
AAA-TAAAAAATC-AAGTTTATTAA--TAAATTACTAAGTTATTACCGT-ATTGGCATCT
GGAAGCTCTCTCACAGCATCATCAATGTTTGCAGCAGTTTCTTTTACCTGAACAGAAACC
AATCAATGTACTTGTTTCATCCAAA---AAAATAT---CA----ACTTTACAAATCTATT
CAGTGTATCA-ATTTATGATTTTCCACTATCACTTGAACAAT--AACTGGAACTACA-TC
TCAATAATTGGTGAC-TAAAA----------TTATTTCAACCATCAGTT--------CGA
AT-TGAAATAAAATCATGCATCATAGAC------AATT--AAAAT-GATAATC-CA-TTA
TGATT-GT--GAAAAA--------CCAATATATTAGA-G-AAAGATGATTACCAGTATTG
CAC-TTTCATTTGCT-ATTGCCTC--GGGGATACAA-TTATG-AAGT-GGCTCTACAT-G
TTCACTTCC-AT-CTAAGATTGAGACCAGAGGACCTGTGGGCTGTGCATGCTCAACCCGT
ATTCCCAAAGCCCCACAAAAGAGAAAGTGTTGCTTGGGAAGCAATAAGAAAGGTATT---
---------GGGAATCTCA-TATGGCA-TTTAATA-------------------------
------------------------------------------------------------
------------------------------------------------------------
------------------------------------------------------------
---------------------------------------------------------TTT
TTTTGACTAAAATAACTGCCAC--A--------------TATTTTTTAC-TTGCTGGTAG
ATCACTAGCACTGGAGAAAAGATTGGATTGAA-TCACTTCAAACCAATTCGTCCTTTGGG
ATGTGGAGATACTGGCAGGTATATTAC---------------------------------
------------------------------------------------------------
------------------------------------------------------------
-------------------------------GGA---TT-TAA-A--------TAT-CTT
TTCGTCTTACTTCTGTTGATCGTCTTTGTCGTTTTCTGT--------------------T
GATCGTCTTTATCGTTT--CAACAGT----------------------------------
--------------------------------------G-TTCATTTGGTGGAAC-TCAT
TGGTAGC-GGTGAAC-TGTTTGCCATGAAAGCAATTGG----------------------
------------------------------------------------------------
------------------------------------------------------------
------------------------------------------------------------
------------------------------------------------------------
------------------------------------------------------------
------------------------------------------------------------
------------------------------------------------------------
------------------------------------------------------------
------------------------------------------------------------
------------------------------------------------------------
------------------------------------------------------------
------------------------------------------------------------
------------------------------------------------------------
------------------------------------------------------------
------------------------------------------------------------
------------------------------------------------------------
------------------------------------------------------------
------------------------------------------------------------
------------------------------------------------------------
------------------------------------------------------------
------------------------------------------------------------
------------------------------------------------------------
------------------------------------------------------------
------------------------------------------------------------
----------------------
>Physostegia_longisepala_2   
------------------------------------------------------------
------------------------------------------------------------
------------------------------------------------------------
------------------------------------------------------------
------------------------------------------------------------
----------------------------------------------------GGAGTTAA
A-TAAA-TCATGAAT------TTCTACTTT-ATGTCAAAGACCCC-AAAAAGAG-AAGGA
AAAATAAAAAATC-AAGTTTATTAA--TTAATTACTTAGTTATTACCGT-ATTGGCGTCT
GGAAGCTCTCTCACAGCATCATCAATGTTTGCAGCAGTTTCTTTTACCTGAACACAAACC
AATCAATG---TTGTTTCATCCAA----AAAATAT---CA----ACTTTACAAATCTATT
CAGTGTATCA-ATTAATGATTTTCCACTATCACTTAAACAAT--AATTGGAACTAGA-TC
TCAATACTTGGTGAC--AAA-----------TTATTTCAACCATCAGTT--------CGA
AT-TGAAATAAAATCATGCATCATAGAC------AATT--AAAAT-GATAATC-CA-TTA
TGATT-GT--GAAAAA--------CCAATATATTAGA-G-AAAGATGATTACCAGTATTG
CAC-TTTCATTTGCT-GTTGCCTC--GGGGATACAA-TTATG-AAGT-GGCTCTACAT-G
TTCACTTCC-AT-CTAAGATTGAGACCAGA-GACCT-TGGGCTGTACATGCTCA-CCCGT
-TTCCCAAA-CCCCACAAAA-AGAAAGTGTTGCTTGGGAAGCAATAAGAAAG-TAT----
---------GGGA-TCTCA-T-TGGCA-GTT-ATA-------------------------
------------------------------------------------------------
------------------------------------------------------------
------------------------------------------------------------
---------------------------------------------------------ATT
TTTTGACGAAAATAGCTGCCAC--A--------------TATTTTTT-CTTTG-TGG-AG
GTCACTAGCACTGGAGAAAAGATTGGAT-GAAATCACTTCAAACCGATTCGTCCTTTGGG
ATGTGGAGATACTGGCAGGTATAATAC---------------------------------
------------------------------------------------------------
------------------------------------------------------------
-------------------------------GGA---TT-TAA-A--------TAT-CTT
TTCATCTTAC-----------------------TTCTGT--------------------T
GATCGTCTTTGTCGTTT--CAACAGC----------------------------------
--------------------------------------G-TTCATTTGGTGGAAC-TCAT
TGGTAGC-GGTGAAC-TGTTTGCCATGAAAGCAATTGG----------------------
------------------------------------------------------------
------------------------------------------------------------
------------------------------------------------------------
------------------------------------------------------------
------------------------------------------------------------
------------------------------------------------------------
------------------------------------------------------------
------------------------------------------------------------
------------------------------------------------------------
------------------------------------------------------------
------------------------------------------------------------
------------------------------------------------------------
------------------------------------------------------------
------------------------------------------------------------
------------------------------------------------------------
------------------------------------------------------------
------------------------------------------------------------
------------------------------------------------------------
------------------------------------------------------------
------------------------------------------------------------
------------------------------------------------------------
------------------------------------------------------------
------------------------------------------------------------
------------------------------------------------------------
----------------------
>Physostegia_parviflora      
------GACATCCCTC-TAGTCCCAAACAT-CTTC-TCAGTCTTCCATCATGG-TATTCC
-CAAACTTAGGTAAATAG-CTA----CCTTCT--CCAAGATCT-----------CATTT-
CTTTT-GACTC-AATCA--------TAATTGGTTT-AT-CAATT---ATAA-TTTC----
--TGTAATC------------AACATTACAGA-GGTGATGTTGGAAAATGGATTGC-TTG
ATA-GCTGTTGTAATACGCCTTTTCTT-CCCCCAACACTTCCGA-GGTGCA---------
--ATTCC-ATTCTTCTTATTCA-C-CATATAACATTGTAGCATC-AATTTTTGGAGTTAA
A-TAAA-TCATGAAT------TTCTACTAT-ATGTCAAAGATCCC-AAAAAGAG-AAGGA
AAA-TAAAAA-TC-AAGTTTATTAA--TTAATTACTTAGTTATTACCGT-ATTGGCATCT
GGAAGCTCTCTCACAGCATCATCAATGTTTGCAGCAGTTTCTTTTACCTGAACAGAAACC
AATCAATG---TTGTTTCATCCAAA---AAAATAT---CA----ACTTTACAAATCTATT
CAGTGTATCA-ATTTATGATTTTCCACTATCACTTAAACAAT--AATTGGAACTACA-TC
TCAATAATTGGTGAC-TAAAA----------TTATTTCAACCATCAGTT--------CGA
AT-TGAAATAAAATCATGCATCATAGAC------AATT--AAAAT-GATAATC-CA-TTA
TGATT-GT--GAAAAA--------CCAATATATTAGA-G-AAAGATGATTACCAGTATTG
CAC-TTTCATTTGCT-GTTGCCTC--GGGGATACAA-TTATG-AAGT-GGCTCTACAT-G
TTCACTTCC-AT-CTAAGATTGAGACCAGAGGACCTGTGGGCTGTACATGCTCAACCCGT
ATTCCCAAAGCCCCACAAAAGAGAAAGTGTTGCTTGGGAAGCAATAAGAAAGGTATT---
---------GGGAATCTCA-TATGGCA-GTTAATAA------------------------
------------------------------------------------------------
------------------------------------------------------------
------------------------------------------------------------
---------------------------------------------------------TTT
TTTTGACGAAAATAACTGCCAC--A--------------TATGTTTTAC-TTGCTAGTAG
ATCACTAGCACTGGAGAAAAGATTGGATTGAA-TCACTTCAAACCGATTCGTCCTTTGGG
ATGTGGAGATACTGGCAGGTATAATAC---------------------------------
------------------------------------------------------------
------------------------------------------------------------
-------------------------------GGA---TT-TAA-A--------TAT-CTT
TTCATCTTAC-----------------------TTCTGT--------------------T
GATCGTCTTTGTCGTTT--CAACAGC----------------------------------
--------------------------------------G-TTCATTTGGTGGAAC-TCAT
TGGTAGC-GGTGAAC-TGTTTGCCATGAAAGCAATTGGAATTCGTGATTGATGGAAGTGA
TCATTTGGAACCACTGAGGAATCGTCTCTCGGAGAGGACAGAGCAAAAGAGTGCGAAGTT
GGTACTACT-TTTTGTGATTT-CCTTCTTTCTTTTGTTTTCATA-TATATCA--GA-GT-
AGTGTATG-AAATAGTGTCTCAAAAA-CAAAATT-ATG-AAACAAAAAA----GTTTAGC
CATG-ATGTCT-AAGTAGAGGTACGACTCCATATGAGAACA-TCAATTTGAA-GGCTTGT
CTGATGTGT-ATGATGG----AGGAAACAATTATGAAATTTT--CTTTCCTTTTTTAT--
C-----------TTTTTTCTCGTCTTTTT-CCTCTGG-TAT-------------------
---------CAACACATTTATTCA-CCAGGTCAAAGC-TAC-GGCAGAAAATGTTGATGA
AG-CT-GTCAGAGGACTTCCTGATGCCAACTCGGGTAAGGTATT-CCTTTCTA--TATCC
TGGGAAATCCGTGTACAAAATTGACA-TAGAAGTTGTTATGCACATCATGTGATGGAAAA
TGAATTTCTTACATTTTCT-C---TATTAG--TATACATGGGAGAAGTAAATTGC----A
AAAATCCGTGTAAATTTCAACTGTAGGTGATTTTC-------------------------
-----G-ACCTAGT-ATTTATAATATGATCCTCTAATATA-GTTTGGATATCC-TGAAAA
-TTTTGAAGTCTTAGAAATCCAGAA-TCATTTTTTCTG-ACGGAAATAT-ACGTCA-CTT
TCAGAGACCAGAAGA-CCTG-TGGGCGCAAGAACATAGACCCTTGAGAGTAATGTTATAC
GAAATAA-TGT-CTGG-TTGTA-GCTCGTTTCTTAATATACGAGCCCAGATTACTGAAGC
ACTTTT-TAAGTCGCCCTCTTTGTAAAACCCTTCCATAAGGG-TATT-GTGGGTGACAAG
ATTTGGAGGACAGTTCCGC-AATTTCATGTCC-AAATAT-AGCAACACGGCATGCTGAGT
TTT-GCCAACAGAACACAGGCCA-TG-AATC-AAAATA-TTGTGCATCTGCACATCAGGT
TTGAAA-CCTTTGTTAA-TTACTTG-GTTCCACAAGTT-AAGAG-CCA-TATCTACTTTT
ACGACCCAAACCAAA-GACCTTTTA-TCAA-CACACTGTAAGTTATAA-CATCTGGCTT-
CAAATCC-TTT-CTCCAGCATTT-CCTTCACAAAATTATATGCTT-CACCAAACCTTT-C
AGCCC-TGCATAGTCCATTTAT-AA-GAGTAA-TATA-GGTGACAAAGGG-TAGGTGAAC
AATTTTCACTTTCCCATCT-CATAAAAA-AAT-TCT-AATTGGCCC-CCTCAAACTTAAA
AACGCCTA-TAAAAGGCCA-TTGACTAGA-GCGTTA-TATAC-ATG-AGCATTT-GGCTT
-A-CA---G-CCCCCTTTAATC
>Physostegia_pulchella       
GTGATTCACATCCCTCTTAGTCCCATACAT-CTTCTTCAGTCTTCCATCATGGTTATTCC
ACATACTTAGGTAACTAA-CTA----CCTTCT--CCAAGATCT-----------CATTT-
CTTTTTGACTC-AATCA--------TAATTGCTTTTAT-CAATTT--ATAATTTTC----
--TGTAATC------------AACATTACAGA-GGTGATGTTGGAAAATGGATTGCTTTG
ATA-GCTGTTGTAATACGCCTTTTCTT-CCCCCAACACTTCCGA-GGTGCA---------
--ATTCC-ATTCTTCTTATTCA-C-CATATAACACTGTAGCATC-AGTTTTTGAAGTTAA
A-TAAA-TCATGAAT------TTCTACTTT-ATGTCAAAGATCCC-AAAAAGAG-AAGGA
AAA-TAAAAAATC-AAGTTTATTAA--TAAATTACTTAGTTATTACCGT-ATTGGCATCT
GGAAGCTCTCTCACAGCATCATCAATGTTTGCAGCAGTTTCTTTTACCTGAACAGAAACC
AATCAATG---TTGTTTCATCCAAA---AAAGTAT---CA----ACTTTACAAATCTATT
CAGTGTATCA-ATTTATGATTTTCCACTATCACTTAAACAAT--AATTGGAACTACA-TC
TCAATAATTGGTGAC-TAAAA----------TTATTTCAACCATCAGTT--------CGA
AT-TGAAATAAAATCATGCATCATGGAC------AATT--AAAAT-GATAATC-CA-TTA
TGATT-GT--GAAAAA--------CCAATATATTAGA-G-AAAGATGATTACCAGTATTG
CAC-TTTCATTTGCT-GTTGCCCC--GGGGATACAA-TTATG-AAGT-GGCTCTACAT-G
TTCACTTCC-AT-CTAAGATTGAGACCAGAGGACCTGTGGGCTGTACATGCTCAACCCGT
ATTCCCAAAGCCCCACAAAAGAGAAAGTGTTGCTTGGGAAGCAATAAGAAAGGTATT---
---------GGGAATCTCA-TATGGCA-TTTAATATTT----------------------
------------------------------------------------------------
------------------------------------------------------------
------------------------------------------------------------
---------------------------------------------------------TTT
TTTTGACGAAAATAACTGCCAC--A--------------TATTTTTTAC-TTGC---TAG
ATCACTAGCACTGGAGAAAAGATTGGATTGAA-TCACTTCAAACCAATTCGTCCTTTGGG
ATGTGGAGATACTGGCAGGTATAATAC---------------------------------
------------------------------------------------------------
------------------------------------------------------------
-------------------------------GGA---TT-TAA-A--------TAT-CTT
TTCGTCTTAC-----------------------TTCTGT--------------------T
GATCGTCTTTGTCGTTT--CAACAGT----------------------------------
--------------------------------------G-TTCATTTGGTGGAAC-TCAT
TGGTAGC-GGTGAAC-TGTTTGCCATGAAAGCAATTGGAATTCGTGATTGATGGAAGTGA
TCATGTGGAACCACTGAGGAATCGTCTCTCGGAGAGGACAGAGCAAAAGAGTGCGAAGTT
GGTACTACT-TTTTGTGATTT-CCTTCTTTCTTTTGTTTTCATA-TATATCA--GA-GT-
AGTGTATG-AAATAGTGTCTCAAAAA-CAAAATT-ACG--GAAAAAGAAT-----TTAGT
CATG-ATGTTT-AAGTAGAGGTACGACTCCATATGAGAACA-TCAATTTGAA-GGCTTGT
CTGATGTGT-AAGATGG----AGGAAACAATTATGACATTTTTTT---------------
-----------------TCTCGTCCTCTT-CCTCTGG-TAT-------------------
---------CAACACATTTATTCA-CCAGGTCAAAGC-TAC-GGCAGAAAATGTTGATGA
AG-CT-GTCAGAGAACTTCCTGATGCCAACTC-GGTAAGGTATT-CCTTTCTA--TATCC
T-GGAAATGCGTGTACAAAATTGACA-TAGAAGTTTTTATGCACATCATGTGATGGAAAA
TGAATTTCTTACATTTCCT-C---TATTAG--TATACAT-GGAGAAGTAAATTGC----A
AAAATCCGTGTAAA-TTCAATTGTAGGTGATTTTCGAGATAT-GCCAGAGAGTTTCATAG
ATTAAGGACCTAGTGATGTATGTTATGATCCTCTACTATA-GTTTGGCTATCC-TAAAAA
-TTTTGAAGTCTTAGAAATTCAGAA-TCAA-TTTTCTG-ACGGAAATAT-ACGTCA-CTT
TCAGAGACCAGAAGA-CCTG-TGGGCGCAAGAACATAGACCCTTGAGAGTAATGTTATAC
GAAATAA-TGT-CTGG-TTGTA-GCTCGTTTCTTAATATACGAGCCCAGATTACTGAAGC
ACTCTT-TAAGTCGCCCTCTTTGTAAAACCCTTCCATAAGGG-TATT-GTGGGTGACAAG
ATTTGGAGGACAGTTCCGC-AATTTCATGTCC-AAATAT-AGCAACACGGCATGCTGAGT
TTT-GCCAACAGAACACAGGCCA-TG-AATC-AAAATA-TTGTGCATCAGCACATCAGGT
TTAAAA-CCTTTGTTGA-TTACTTG-GTTCCACAAGTT-AAGAG-CCAATATCTACC-TT
ACGACCCAAA-CAAAAGACCTTTTAATCAACCACACTGTAAGTTATAACCATCTGGCTT-
C-AATCC-TTT-CTCCAGCATTT-CCTTCACAAAATTATATGCTT-CACCAAACCTTT-C
AGCCC-TGCATAGTCCATTTAT-AA-GAGTAAATATAGGGTGACAA-GGG-TAGGTGAAC
AATTTTCAC-TTCCCATCT-CAATAAAA-AAT-TCTAAATTG-CCT-CCTCAAACTTAAA
AACACCTA-TAAA--GCCA-TTGATTAGA-GCGTTATTATAC-ATG-AGCATTT-GGCTT
-A-CA---G-CCCCCTTTAATC
>Physostegia_purpurea_1      
------CACAT-CCTC-TATT-TCATACAT-C-TC-TCAGTCTT-CATCAT-GATAAT-C
ACATAC-TAAGTAACTAA-CTA----CCT-CT--CCAAGATCT-----------CAATT-
CTTTTTGACTCCAATCA--------TAAT-GCTTT-ATTCAATT---ATAA-TTTT----
--TGTAATC------------AACCATACAGA-GGTGATGTTGGAAAATGGATTGCTTTG
ATA-GCTG-TGTAATACGCCTTTTCTT-CCCCCCACACTTCCGAAGG-GCA---------
--ATTCC-A-TC-TCTTATTCA-C-CATATAACATTGTAGCATC-AGTTTTTGGAGTAAA
A-TAAA-TCATGAAT------TTCTACTTT-ATGTCAAAGATCCC-AAAAAGAG-AAGGA
AAA-TAAAAAATC-AAGCTTATTAA--TTAATTACTTAGTTATTCCCGT-ATTGGCATCT
GGAAGCTCTCTCACAGCATCATCAATGTTTGCAGCAGTTTTTTTTACCTGAACAGAAACC
AATCAATG---TCGTTTCATCCAAA---AAAATAT---CA----ACTTTACAAATCTATT
CTGTGTATCA-ATTTATGATTTTCCACTATCACTTGAACAAT--AATTGGAACTACA-TC
TCAATAATTGGTGAC-TAAAA----------TTATTTCAACCATCAGTT--------CGA
AT-TGAAATAAAATCATGCATCATAGAC------AATT--AAAAT-GATAATC-CA-TTA
TGATC-GT--GAAAAA--------CCAATATATTAGA-G-AAAGACGATTACCAGTATTG
CAC-TTTCATTTGCT-GTTGCCTC--GGGGATACAA-TTATG-AAGT-GGCTCTACAT-G
TTCACTTCC-AT-CTAAGATTGAGACCAGAGGACCTGTGGGCTGTACATGCTCAACCCGT
ATTCCCAAAGCCCCACAAAAGAGAAAGTGTTGCTTGGGAAGCAATAAGAAAGGTATT---
---------GGGAATCTCA-TATGGCA-GTTAATAA------------------------
------------------------------------------------------------
------------------------------------------------------------
------------------------------------------------------------
---------------------------------------------------------TTT
TTTTGACGAAAATAACTGCCAC--A--------------TATTTTTTAC-TTGCTGGTAG
ATCACTAGCACTGGAGAAAAGATTGGATTGAA-TCACTTCAAACCGATTCGTCCTTTGGG
GTGTGGAGATACTGGCAGGTATAATAC---------------------------------
------------------------------------------------------------
------------------------------------------------------------
-------------------------------GGA---TT-TAA-A--------TAT-CTT
TTCATCTTAC-----------------------TTCTGT--------------------T
GATCGTCTTTGTCGTTT--CAACAGC----------------------------------
--------------------------------------G-TTCATTTGGTGGAAC-TCAT
TGGTAGC-GGTGAAC-TGTTTGCCATGAAAGCAATTGG----------------------
------------------------------------------------------------
------------------------------------------------------------
------------------------------------------------------------
------------------------------------------------------------
------------------------------------------------------------
------------------------------------------------------------
------------------------------------------------------------
------------------------------------------------------------
------------------------------------------------------------
------------------------------------------------------------
------------------------------------------------------------
------------------------------------------------------------
------------------------------------------------------------
------------------------------------------------------------
------------------------------------------------------------
------------------------------------------------------------
------------------------------------------------------------
------------------------------------------------------------
------------------------------------------------------------
------------------------------------------------------------
------------------------------------------------------------
------------------------------------------------------------
------------------------------------------------------------
------------------------------------------------------------
----------------------
>Physostegia_purpurea_2      
------CACATCCCTCTTAGTCCCATACAT-CTTCTTCAGTCTTCCATCATGGTTATTCC
ACATACTTAGGTAACTAA-CTA----CCTTCT--CCAAGATCT-----------CATTT-
CTTTTTTACTC-AATCA--------TAATTCCTTTTAT-CAATTT--ATAATTTTC----
--TGTAATC------------AACATTACAGA-GGTGATGTTGGAAAATGGATTGCTTTG
ATA-GCTGTTGTAATACGCCTTTTCTT-CCCCCAACACTTCCGA-GGTGCA---------
--ATTCC-ATTCTTCTTATTCA-C-CATATAACATTGTAGCATC-AGTTTTTGGAGTTAA
A-TAAA-TCATGAAT------TTCTACTTT-ATGTCAAAGATCCC-AAAAAGAG-AAGGA
AAA-TAAAAAATC-AAGCTTATTAA--TTAATTACTTAGTTATTACCGT-ATTGGCATCT
GGAAGCTCTCTCACAGCATCATCAATGTTTGCAGCAGTTTCTTTTACCTGAACAGAAACC
AATCAATG---TTGTTTCATCCAAA---AAAATAT---CA----ACTTTACAAATCTATT
CTGTGTATCA-ATTTATGATTTTCCACTATCACTTGAACAAT--AATTGGAACTACA-TC
TCAATAATTGGTGAC-TAAAA----------TTATTTCAACCATCAGTT--------CGA
AT-TGAAATAAAATCATGCATCATAGAC------AATT--AAAAT-GATAATC-CA-TTA
TGATT-GT--GAAAAA--------CCAATATATTAGA-G-AAAGACGATTACCAGTATTG
CAC-TTTCATTTGCT-GTTGCCTC--GGGGATACAA-TTATG-AAGT-GGCTCTACAT-G
TTCACTTCC-AT-CTAAGATT-AGACCAGAAGACCTGTGGGCTGTACATGCTCAACCCGT
ATTCCCAAAGCCCCACAAAAGAGAAAGTGTTGCTTGGGAAGCAATAAGAAAGGTATT---
---------GGGAATCTCA-TATGGCA-GTTAATAA------------------------
------------------------------------------------------------
------------------------------------------------------------
------------------------------------------------------------
---------------------------------------------------------TTT
TTTTGACGAAAACAACTGCCAC--A--------------TTTTTTTTAC-TTGCTGGTAG
ATCACTAGCACTGGAGAAAAGATTGGATTGAA-TCACTTCAAACCGATTCGTCCTTTGGG
ATGTGGAGATACTGGCAGGTATAATAC---------------------------------
------------------------------------------------------------
------------------------------------------------------------
-------------------------------GGA---TT-TAA-A--------TAT-CTT
TTCATCTTAC-----------------------TTCTGT--------------------T
GATCGTCTTTGTCGTTT--CAACAGC----------------------------------
--------------------------------------G-TTCATTTGGTGGAAC-TCAT
TGGTAGC-GGTGAAC-TGTTTGCCATGAAAGCAATTGG----------------------
------------------------------------------------------------
------------------------------------------------------------
------------------------------------------------------------
------------------------------------------------------------
------------------------------------------------------------
------------------------------------------------------------
------------------------------------------------------------
------------------------------------------------------------
------------------------------------------------------------
------------------------------------------------------------
------------------------------------------------------------
------------------------------------------------------------
------------------------------------------------------------
------------------------------------------------------------
------------------------------------------------------------
------------------------------------------------------------
------------------------------------------------------------
------------------------------------------------------------
------------------------------------------------------------
------------------------------------------------------------
------------------------------------------------------------
------------------------------------------------------------
------------------------------------------------------------
------------------------------------------------------------
----------------------
>Physostegia_purpurea_3      
------CACAT-CCTC-TAGT-CCATACAT-C-T-TTCAGTCTT-CATCATGG-TATTCC
ACATACTTAGG--ACTAA-CTA----CCTTTT--CCAAGATCT-----------CCTTT-
CTTTTT-ACTC-AATCA--------TAAATCCTTTTTT-CAAATT---TAAATTTT----
--TGTTATC------------AACCATACAGAGGGGGATG-TGGAAAATGGATTGCTTTG
AAA-GCTGTTGTAATACGCCTTTTCTT-CCCCCAACACTTCCGA-GGTGCA---------
--ATTCCCATTCTTCTTATTCA-C-CATATAACATTGTAGCATC-AG-TTTT--------
------------------------------------------------------------
------------------------------------------------------------
------------------------------------------------------------
------------------------------------------------------------
------------------------------------------------------------
------------------------------------------------------------
------------------------------------------------------------
------------------------------------------------------------
------------------------------------------------------------
------------------------------------------------------------
------------------------------------------------------------
------------------------------------------------------------
------------------------------------------------------------
------------------------------------------------------------
------------------------------------------------------------
------------------------------------------------------------
------------------------------------------------------------
------------------------------------------------------------
------------------------------------------------------------
------------------------------------------------------------
------------------------------------------------------------
------------------------------------------------------------
------------------------------------------------------------
------------------------------------------------------------
------------------------------------------------------------
------------------------------------------------------------
------------------------------------------------------------
------------------------------------------------------------
------------------------------------------------------------
------------------------------------------------------------
------------------------------------------------------------
------------------------------------------------------------
------------------------------------------------------------
------------------------------------------------------------
------------------------------------------------------------
------------------------------------------------------------
------------------------------------------------------------
------------------------------------------------------------
------------------------------------------------------------
------------------------------------------------------------
------------------------------------------------------------
------------------------------------------------------------
------------------------------------------------------------
------------------------------------------------------------
------------------------------------------------------------
------------------------------------------------------------
------------------------------------------------------------
------------------------------------------------------------
------------------------------------------------------------
------------------------------------------------------------
----------------------
>Physostegia_purpurea_4      
------CACATCCCTCTTAGTCCCATACAT-CTTCTTCAGTCTTCCATCATGGTTATTCC
ACATACTTAGGTAACTAA-CTA----CCTTCT--CCAAGATCT-----------CATTT-
CTTTTTTACTC-AATCA--------TAATTCCTTTTAT-CAATTT--ATAATTTTC----
--TGTAATC------------AACATTACAGA-GGTGATGTTGGAAAATGGATTGCTTTG
ATA-GCTGTTGTAATACGCCTTTTCTT-CCCCCAACACTTCCGA-GGTGCA---------
--ATTCC-ATTCTTCTTATTCA-C-CATATAACATTGTAGCATC-AGTTTTT--------
------------------------------------------------------------
------------------------------------------------------------
------------------------------------------------------------
------------------------------------------------------------
------------------------------------------------------------
------------------------------------------------------------
------------------------------------------------------------
------------------------------------------------------------
------------------------------------------------------------
------------------------------------------------------------
------------------------------------------------------------
------------------------------------------------------------
------------------------------------------------------------
------------------------------------------------------------
------------------------------------------------------------
------------------------------------------------------------
------------------------------------------------------------
------------------------------------------------------------
------------------------------------------------------------
------------------------------------------------------------
------------------------------------------------------------
------------------------------------------------------------
------------------------------------------------------------
------------------------------------------------------------
------------------------------------------------------------
------------------------------------------------------------
------------------------------------------------------------
------------------------------------------------------------
------------------------------------------------------------
------------------------------------------------------------
------------------------------------------------------------
------------------------------------------------------------
------------------------------------------------------------
------------------------------------------------------------
------------------------------------------------------------
------------------------------------------------------------
------------------------------------------------------------
------------------------------------------------------------
------------------------------------------------------------
------------------------------------------------------------
------------------------------------------------------------
------------------------------------------------------------
------------------------------------------------------------
------------------------------------------------------------
------------------------------------------------------------
------------------------------------------------------------
------------------------------------------------------------
------------------------------------------------------------
------------------------------------------------------------
------------------------------------------------------------
----------------------
>Physostegia_purpurea_5      
GTGATTCACATCCCTCTTAGTCCCATACAT-CTTCTTCAGTCTTCCATCATGGTTATTCC
ACATACTTAGGTAACTAA-CTA----CCTTCT--CCAAGATCT-----------CATTT-
CTTTTTTACTC-AATCA--------TAATTCCTTT-AT-CAATTT--ATAATTTTC----
--TGTAATC------------AACATTACAGA-GGTGATGTTGGAAAATGGATTGCTTTG
ATA-GCTGTTGTAATACGCCTTTTCTT-CCCCCAACACTTCCGA-GGTGCA---------
--ATTCC-ATTCTTCTTATTCA-C-CATATAACATTGTAGCATC-AGTTTTT--------
------------------------------------------------------------
------------------------------------------------------------
------------------------------------------------------------
------------------------------------------------------------
------------------------------------------------------------
------------------------------------------------------------
------------------------------------------------------------
------------------------------------------------------------
------------------------------------------------------------
------------------------------------------------------------
------------------------------------------------------------
------------------------------------------------------------
------------------------------------------------------------
------------------------------------------------------------
------------------------------------------------------------
------------------------------------------------------------
------------------------------------------------------------
------------------------------------------------------------
------------------------------------------------------------
------------------------------------------------------------
------------------------------------------------------------
------------------------------------------------------------
------------------------------------------------------------
------------------------------------------------------------
------------------------------------------------------------
------------------------------------------------------------
------------------------------------------------------------
------------------------------------------------------------
------------------------------------------------------------
------------------------------------------------------------
------------------------------------------------------------
------------------------------------------------------------
------------------------------------------------------------
------------------------------------------------------------
------------------------------------------------------------
------------------------------------------------------------
------------------------------------------------------------
------------------------------------------------------------
------------------------------------------------------------
------------------------------------------------------------
------------------------------------------------------------
------------------------------------------------------------
------------------------------------------------------------
------------------------------------------------------------
------------------------------------------------------------
------------------------------------------------------------
------------------------------------------------------------
------------------------------------------------------------
------------------------------------------------------------
------------------------------------------------------------
----------------------
>Physostegia_purpurea_6      
GTGATTCACATCCCTCTTAGTCCCATACAT-CTTCTTCAGTCTTCCATCATGGTTATTCC
ACATACTTAGGTAACTAA-CTA----CCTTCT--CCAAGATCT-----------CATTT-
CTTTTTTACTC-AATCA--------TAATTCCTTTTAT-CAATTT--ATAATTTTC----
--TGTAATC------------AACATTACAGA-GGTGATGTTGGAAAATGGATTGCTTTG
ATA-GCTGTTGTAATACGCCTTTTCTT-CCCCCAACACTTCCGA-GGTGCA---------
--ATTCC-ATTCTTCTTATTCA-C-CATATAACATTGTAGCATC-AGTTTTT--------
------------------------------------------------------------
------------------------------------------------------------
------------------------------------------------------------
------------------------------------------------------------
------------------------------------------------------------
------------------------------------------------------------
------------------------------------------------------------
------------------------------------------------------------
------------------------------------------------------------
------------------------------------------------------------
------------------------------------------------------------
------------------------------------------------------------
------------------------------------------------------------
------------------------------------------------------------
------------------------------------------------------------
------------------------------------------------------------
------------------------------------------------------------
------------------------------------------------------------
------------------------------------------------------------
------------------------------------------------------------
------------------------------------------------------------
------------------------------------------------------------
------------------------------------------------------------
------------------------------------------------------------
------------------------------------------------------------
------------------------------------------------------------
------------------------------------------------------------
------------------------------------------------------------
------------------------------------------------------------
------------------------------------------------------------
------------------------------------------------------------
------------------------------------------------------------
------------------------------------------------------------
------------------------------------------------------------
------------------------------------------------------------
------------------------------------------------------------
------------------------------------------------------------
------------------------------------------------------------
------------------------------------------------------------
------------------------------------------------------------
------------------------------------------------------------
------------------------------------------------------------
------------------------------------------------------------
------------------------------------------------------------
------------------------------------------------------------
------------------------------------------------------------
------------------------------------------------------------
------------------------------------------------------------
------------------------------------------------------------
------------------------------------------------------------
----------------------
>Physostegia_virginiana_1    
GTGATTCACATCCCTCTTAGTCCCATACAT-CTTCTTCAGTCTTCCATCATGGTTATTCC
ACATACTTAGGTAACTAA-CTA----CCTTCT--CCAAGATCT-----------CATTT-
CTTTTTGACTC-AATCA--------TAATTACTTTTAT-CAATTT--ATAATTTTC----
--TGTAATC------------AACATTACAGA-GGTGATGTTGGAAAATGGATTGCTTTG
ATA-GCTGTTGTAATACGCCTTTTCTT-CCCCCAACACTTCCGA-GGTGCAA--------
--ATTCC-ACTCTTCTTATTCA-C-CATATAACATTGTAGCATC-AGTTTTTGGAGTTAA
A-TAAA-TCATGAAT------TTCTACTTT-ATGTCAAAGATCCC-AAAAAGAG-AAGGA
AAA-TAAAAAATC-AAGTTTATTAA--TTAATTACTTAGTTATTACCGT-ATTGGCATCT
GGAAGCTCTCTCACAGCATCATCAATGTTTGCAGCAGTTTCTTTTACCTGAACAGAAACC
AATCAATG---TTGTTTCATCCAAA---AAAATAT---CA----ACTTTACAAATCTATT
CAGTGTATCA-ATTTATGATTTTCCACTATCACTTGAACAAT--AATTGGAACTACA-TC
TCAAAAATTGGTGAC-TAAAA----------TTAATTCAACCATCAGTT--------CGA
AT-TGAAATAAAATCATGCATCATAGAC------AATT--AAAAT-GATAATC-CA-TTA
TGATT-GT--GAAAAA--------CCAATATATTAGA-G-AAAGATGATTACCAGTATTG
CAC-TTTCATTTGCT-GTTGCCTC--GGGGATACAA-TTATG-AAGT-GGCTCTACAT-G
TTCACTTCC-AT-CTAAGATTGAGACCAGAAGACCTGTGGGCTGTACATGCTCAACCCGT
ATTCCCAAAGCCCCACAAAAGAGAAAGTGTTGCTTGGGAAGCAATAAGAAAGGTATT---
---------GGGAATCTCA-TATGGCA-TTTAATA-------------------------
------------------------------------------------------------
------------------------------------------------------------
------------------------------------------------------------
---------------------------------------------------------TTT
TTTTGACGAAAATAACTGCCAC--A--------------TAATTTTTAC-TTGC---TAG
ATCACTAGCACTGGAGAAAAGATTGGATTGAA-TCACTTCAAACCAATTCGTCCTTTGGG
ATGTGGAGATACTGGCAGGTATAATAC---------------------------------
------------------------------------------------------------
------------------------------------------------------------
-------------------------------GGA---TT-TAA-A--------TAT-CTT
TTCGTCTTAC-----------------------TTCTGT--------------------T
GATCGTCTTTGTCGTTT--CAACAGT----------------------------------
--------------------------------------G-TTCATTTGGTGGAAC-TCAT
TGGTAGC-GGTGAAC-TGTTTGCCATGAAAGCAATTGGAATTCGTGATTGATGGAAGTGA
TCATGTGGAACCACTGAGGAATCGTCTCTCGGAGAGGACAGAGCAAAAGAGTGCGAAGTT
GGTACTACT-TTTTGTGATTT-CCTTCTTTCTTTTGTTTTCATA-TATATCA--GA-GT-
AGTGTATG-AAATAGTGTCTCAAAAA-CAAAATT-ACGGAAAAA--GAAT-----TTAGT
CATG-ATGTTT-AAGTAGAGGTACGACTCCATATGAGAACA-TCAATTTGAA-GGCTTGT
CTGATGGGT-AAGATGG----AGGAAACAATTATGACATTTTTTT---------------
-----------------TCTTGTCTTTTT-CCTCTGG-TAT-------------------
---------CAACACATTTATTCA-CCAGGTCAAAGC-TAC-GGCAGAAAATGTTGATGA
AG-CT-GTCAGAGAACTTCCTGATGCCAACTC-GGTAAGGTATT-CCTTTCTA--TATCC
T-GGAAATGCGTGTACAAAATTGACA-TAGAAGTTTTTATGCACATCATGTGATGGAAAA
TGAATTTCTTACATTTTCT-C---TATTGG--TATACAT-GGAGAAGTAAATTGC----A
AAAATCCGTGTAAA-TTCAATTGTAGGTGATTTTCGAGATAT-GCCAGAGAGTTTCATAG
ATTAAGGACCTAGTGATGTATGTTATGATCCTCTACTATA-GTTTGGATATCC-TAAAAA
-TTTTGAAGTCTTAGAAATTCAGAA-TCA-TTTTTCTG-ACGGAAATAT-ACGTCA-CTT
TCAGAGACCAGAAGA-CCTG-TGGGCGCAAGAACATAGACCCTTGAGAGTAATGTTATAC
GAAATAA-TGT-CTGG-TTGTA-GCTCGTTTCTTAATATACGAGCCCAGATTACTGAGGC
ACTCTT-TAAGTCGCCCTCTTTGTAAAACCCTTCCATAAGGG-TATT-GTGGGTGACAAG
ATTTGGAGGACAGTTCCGC-AATTTCATGTCC-AAATAT-AGCAACACGGCATGCTGAGT
TTT-GCCAACAGAACACAGGCCA-TG-AATC-AAAATA-TTGTGCATCTGCACATCAGGT
TTGAAA-CCTTTGTTGA-TTACTTG-GTTCCACAAGTT-AAGAG-CCA-TATCTAC-TTT
ACGACCCAAA-CAAA-GACCTTTTA-TCAA-CACACTGTAAGTTATAA-CATCTGGCTT-
C-AATCC-TTT-CTCCAGCATTT-CCTTCACAAAATTATATGCTT-CACCAAACCTTT-C
AGCCC-TGCATAGTCCATTTAT-AA-GAGTAA-TATA-GGTGACAA-GGG-TAGGTGAAC
AATTTTCAC-TTCCCATCT-CAT-AAAA-TAT-TCT-AATTG-CCT-CCTCAAACTTAAA
AACACCTA-TAAA--GCCA-TTGATTAGA-GCGTTA-TATAC-ATG-AGCATTT-GGCTT
-A-CA---G-CCCCCTTTAATC
>Physostegia_virginiana_2    
GTGAT-CACATCCCTCTTAGTCCCATACAT-CTTCTTCAGTCTTCCATCATGGTTATTCC
ACATACTTAGGTAACTAA-CTA----CCTTCT--CCAAGATCT-----------CATTT-
CTTTTTGACTC-AATCA--------TAATTGCTTTTAT-CAATTT--ATAATTTTC----
--TGTAATC------------AACATTACAGA-GGTGATGTTGGAAAATGGATTGCTTTG
ATA-GCTGTTGTAATACGCCTTTTCTT-CCCCCAACACTTCCGA-GGTGCAA--------
--ATTCC-ACTCTTCTTATTCA-C-CATATAACATTGTAGCATC-AGTTTTTGGAGTTAA
A-TAAA-TCATGAAT------TTCTACTTT-ATGTCAAAGATCCC-AAAAAGAG-AAGGA
AAA-TAAAAAATC-AAGTTTATTAA--TTAATTACTTAGTTATTACCGT-ATTGGCATCT
GGAAGCTCTCTCACAGCATCATCAATGTTTGCAGCAGTTTCTTTTACCTGAACAGAAAAC
AATCAATG---TTGTTTCATCCAAA---AAAATAT---CA----ACTTTACAAATCTATT
CAGTGTATCA-ATTTATGATTTCCCACTATCACTTGAACAAT--AATTGGAACTACA-TC
TCAAAAATTGGTGAC-TAAAA----------TTAATTCAACCATCAGTT--------CGA
AT-TGAAATAAAATCATGCATCATAGAC------AATT--AAAAT-GATAATC-CA-TTA
TGATT-GT--GAAAAA--------CCAATATATTAGA-G-AAAGATGATTACCAGTATTG
CAC-TTTCATTTGCT-GTTGCCTC--GGGGATACAA-TTATG-AAGT-GGCTCTACAT-G
TTCACTTTC-AT-CTAAGATT-------GAGGACCTGTGGGCTGTACATGCTCAACCCGT
ATTCCCAAAGCCCCACAAAAGAGAAAGTGTTGCTTGGGAAGCAATAAGAAAGGTATT---
---------GGGAATCTCA-TATGGCA-TTTAATAT------------------------
------------------------------------------------------------
------------------------------------------------------------
------------------------------------------------------------
---------------------------------------------------------TTT
TTTTGACGAAAATAACTGCCAC--A--------------TAATTTTTAC-TTGC---TAG
ATCACTAGCACTGGAGAAAAGATTGGATTGAA-TCACTTCAAACCAATTCGTCCTTTGGG
ATGTGGAGATACTGGCAGGTATAATAC---------------------------------
------------------------------------------------------------
------------------------------------------------------------
-------------------------------GGA---TT-TAA-A--------TAT-CTT
TTCGTCTTAC-----------------------TTCTGT--------------------T
GATCGTCTTTGTCGTTT--CAACAGT----------------------------------
--------------------------------------G-TTCATTTGGTGGAAC-TCAT
TGGTAGC-GGTGAAC-TGTTTGCCATGAAAGCAATTGGAATTCGTGATTGATGGAAGTGA
TAATGTGGAACCACTGAGGAGTCGTCTCTCGGAGAGGACAGAGCAAAAGAGTGCGAAGTT
GGTACTACT-TTTTGTGATTT-CCTTCTTTCTTTTGTTTTCATA-TATATCA--GA-GT-
AGTGTATG-AAATAGTGTCTCAAAAA-CAAAATT-ACGGAAAAA--GAAT-----TTAGT
CATG-ATGTTT-AAGTAGAGGTACGACTCCATATGAGAACA-TCAATTTGAA-GGCTTGT
CTGATGGGT-AAGATGG----AGGAAACAATTATGACATTTTTTT---------------
-----------------TCTTGTCTTTTT-CCTCTGG-TAT-------------------
---------CAACACATTTATTCA-CCAGGTCAAAGC-TAC-GGCAGAAAATGTTGATGA
AG-CT-GTCAGAGAACTTCCTGATGCCAACTC-GGTAAGGTATT-CCTTTCTA--TATCC
T-GGAAATGCGTGTACAAAATTGACA-TAGAAGTTTTTATGCACATCATGTGATGGAAAA
TGAATTTCTTACATTTTCT-C---TATTGG--TATACAT-GGAGAAGTAAATTGC----A
AAAATCCGTGTAAA-TTCAATTGTAGGTGATTTTCGAGATAT-GCCAGAGAGTTTCATAG
ATTAAGGACCTAGTGATGTATGTTATGATCCTCTACTATA-GTTTGGATATCC-TAAAAA
-TTTTGAAGTCTTAGAAATTCAGAA-TCA-TTTTTCTG-ACGGAAATAT-ACGTCA-CTT
TCAGAGACCAGAAGA-CCTG-TGGGCGCAAGAACATAGACCCCTGAGAGTAATGTTATAC
GAAATAA-TGT-CTGG-TTGTA-GCTCGTTTCTTAATATACGAGCCCAGATTACTGAGGC
ACTCTT-TAAGTCGCCCTCTTTGTAAAACCCTTCCATAAGGG-TATT-GTGGGTGACAAG
ATTTGGAGGACAGTTCCGC-AATTTCATGTCC-AAATAT-AGCAACACGGCATGCTGAGT
TTT-GCCAACAGAACACAGGCCA-TG-AATC-AAAATA-TTGTGCATCTGCACATCAGGT
TTGAAA-CCTTTGTTGA-TTACTTG-GTTCCACAAGTT-AAGAG-CCA-TATCTAC-TTT
ACGACCCAAA-CAAA-GACCTTTTA-CCAA-CACACTGTAAGTTATAA-CATCTGGCTT-
C-AATCC-TTT-CTCCAGCATTT-CCTTCACAAAATTATATGCTT-CACCAAACCTTT-C
AGCCC-TGCATAGTCCATTTAT-AA-GAGTAA-TATA-GGTGACAA-GGG-TAGGTGAAC
AATTTTCAC-TTCCCATCT-CAT-AAAA-TAT-TCT-AATTG-CCT-CCTCAAACTTAAA
AACACCTA-TAAA--GCCA-TTGATTAGA-GCGTTA-TATAC-ATG-AGCATTT-GGCTT
-A-CA---G-CCCCCTTTAATC
>Scutellaria_hirta_1         
GTGATTCACATCCCTCTTAGTCCCATACAT-TTTCCTTAGTCTTCCTTCATGGTTATTTG
GCCTACTCAGGTAATTA---T-----CCTTGTTTCAGAGAACTGTCTC-GT-ATTA--T-
CTT---GACTC-AATCACAATTCACTAGTTGCTTT-GA-CAATTCTGACAATTCTCACGT
TTTGTTATTCCCTTTCGGGT-AAAAATACAGG-GGAGAGATTGGAAAGTGGATTGCTATA
ATC-GCTGTTGTAATACGCCTTTTCTT-CCCCAAACATTTCCCA-GGTTTGTCAATTTTG
AGATTTG-AATATTCTGA-TCAACAC-TA-------G-ATCTAC-AATTCTTGGAGTTAA
A-TGAA-TAATGAGTTTCTAGTTCCTATTTGATATCAAAGA-CCCGAAAAAGAG-AAGCA
AAAGAGAAAC-TCAAAGCT--------GGAAATAATTTGTTATTACCGT-ATTAGCATCT
GGAAGCTCTCTCACAGCATCATCAACGTTTGCAGCAGTTTCTTTTATCCGAGAACAAACC
GATGAATA---TTGTCTTATCTAAACTTAAAAAAAATTCATG-AACTTTATCAAACTATC
ATGTCTATCAGATTTTTCCACTTC-AAT-TCAGC-AAA------AAGTGGATGAAGG-TT
TGAAATTAT-ATAAA-TAA--CT--------CTGTCTCAGCCATTAGATGTCAACT-CAA
A-AAGAAACAAAATCAGGCACAATAGAT------AATTC-AAAAT-AATAATT-TA-CTA
AGACCA----GAAAAC--------CAAATATG-TGGA-GCAAAGGTATTCACCAGTTTTG
AAC-TTTCTTGTGCT-GTGGCCTC--AGGGATACAA-TTATG-AAGT-GGCTCAACGT-G
TTGACTTCC-AT-CTAA-------------------------------------------
------------------------------------------------------------
------------------------------------------------------------
------------------------------------------------------------
------------------------------------------------------------
------------------------------------------------------------
------------------------------------------------------------
------------------------------------------------------------
------------------------------------------------------------
------------------------------------------------------------
------------------------------------------------------------
------------------------------------------------------------
------------------------------------------------------------
------------------------------------------------------------
------------------------------------------------------------
------------------------------------------------------------
------------------------------------------------------------
------------------------------------------------------------
------------------------------------------------------------
------------------------------------------------------------
------------------------------------------------------------
------------------------------------------------------------
------------------------------------------------------------
------------------------------------------------------------
------------------------------------------------------------
------------------------------------------------------------
------------------------------------------------------------
------------------------------------------------------------
------------------------------------------------------------
------------------------------------------------------------
--------------------------GCAAGAACAAAGACCTTTAAAAGTAATGTTATAA
GAAATAA-CAT-CTGG-CCGTA-ACCCATTTCTTAAAATGCGAGCCCAAACAACAGAAGC
ACTTAT-TAAGTCACCCTCTTTGTAAAAACCCTCCATAAGGG-TATT-ATGGGTAACAAG
ATTCGGAGCACAGTCCCAT-TGATTCATGCCC-AAATAT-ATTGACAAAGCAAGTCGAGT
TCT-GCCAACAGAACAAAGACCA-TG-AATC-AAAATA-TTGTGCATCTGCACATCAGGC
TTGAAA-CCTTTGCTAA-TTACTTG-GTTCCACAAATT-AAGAG-CCA-TCTCTAC-TTT
ATGGCCCAAA-CAAA-GTCCTTTTA-TCAA-CGCACTATAGGTGATAA-CATCTGGCTC-
C-AATCC-TTT-CTCAAGCATTT-CCTTCACAAGGTCATAGGCTT-CACCAAACCTTT-C
TGATT-TGCATAGTCCATTTAT-GA-GAGTAT-TGTA-GGTAAAAA-TGG-TAGGGGAAC
AATGTGTAC-TTCCCATTT-CTC-GGAA-CAA-CCC-AATTG-CAT-CGTCAAACTTAGA
AGCACCTA-CAAA--GCCA-TTGATTAGA-GCATTA-TAAAC-ATA-AGCATTT-GGCTT
-A-CA---G-CCACCTTTAATC
>Scutellaria_hirta_2         
GTGATTCACATCCCTCTTAGTCCCATACAT-TTTCCTCAGTCTTCATTCATGGTTATTTG
GCCTACTCAGGTAATTA---T-----CCTTGTTTCAGAGAACTGTCTC-GT-ATTA--T-
CTT---GACTC-AATCACAATTCACTAGTTGCTTT-GA-CAATTCTGACAATTCTCACGT
TTTGTTATTCCCTTTCGGGTAAAAAATACAGG-GGAGAGATTGGAAAGTGGATTGCTATA
ATC-GCTGTTGTAATACGCCTTTTCTT-CCCCAAACATTTCCCA-GGTTTGTCAATTTTG
AGATTTG-AATATTCTGA-TCAACAC-TA-------G-ATCTAC-AATTCTTGGAGTTAA
A-TGAA-TAATGAGTTTCTAGTTCCTATTTGATATCAAAGA-CCCGAAAAAGAG-AAGCA
AAAGAGAAAC-TCAAAGCT--------GGAAATAATTTGTTATTACCGT-ATTAGCATCT
GGAAGCTCTCTCACAGCATCATCAACGTTTGCAGCAGTTTCTTTTATCTGAGAACAAACC
GATGAATA---TTGTCTTATCTAAACTTAAAAAAAATTCATG-AACTTTATCAAACTATC
ATGTCTATCAGATTTTTCCACTTC-AAT-TCAGC-AAA------AAGTGGATGAAGGTTT
TGAAATTAT-ATAAAATAA--CT--------CTGTCTCAGCCATTAGATGTCAACTTCAA
A-AAGAAACAAAATCAGGCACAATAGAT------AATTC-AAAATAAATAATT-TA-CTA
AGACCA----GAAAAC--------CAAATATG-TGGA-GCAAAGGTATTCACCAGTTTTG
AAC-TTTCTTGTGCT-GTGGCCTC--AGGGATACAA-TTATG-AAGT-GGCTCAACGT-G
TTGACTTCC-AT-CTAA-------------------------------------------
------------------------------------------------------------
------------------------------------------------------------
------------------------------------------------------------
------------------------------------------------------------
------------------------------------------------------------
------------------------------------------------------------
------------------------------------------------------------
------------------------------------------------------------
------------------------------------------------------------
------------------------------------------------------------
------------------------------------------------------------
------------------------------------------------------------
------------------------------------------------------------
------------------------------------------------------------
------------------------------------------------------------
------------------------------------------------------------
------------------------------------------------------------
------------------------------------------------------------
------------------------------------------------------------
------------------------------------------------------------
------------------------------------------------------------
------------------------------------------------------------
------------------------------------------------------------
------------------------------------------------------------
------------------------------------------------------------
------------------------------------------------------------
------------------------------------------------------------
------------------------------------------------------------
------------------------------------------------------------
--------------------------GCAAGAACAAAGACCTTTAAAAGTAATGTTATAA
GAAATAA-CAT-CTGG-CCGTA-ACCCATTTCTTAAAATGCGAGCCCAAACAACAGAAGC
ACTTAT-TAAGTCACCCTCTTTGTAAAAACCCTCCATAAGGG-TATT-ATGGGTAACAAG
ATTCGGAGCACAGTCCCAT-TGATTCATGCCC-AAATAT-ATTGACAAAGCAAGTCGAGT
TCT-GCCAACAGAACAAAGACCA-TG-AATC-AAAATA-TTGTGCATCTGCACATCAGGC
TTGAAA-CCTTTGCTAA-TTACTTG-GTTCCACAAATT-AAGAG-CCA-TCTCTAC-TTT
ATGGCCCAAA-CAAA-GTCCTTTTA-TCAA-CGCACTATAGGTGATAA-CATCTGGCTC-
C-AATCC-TTT-CTCAAGCATTT-CCTTCACAAGGTCATAGGCTT-CACCAAACCTTT-C
TGATT-TGCATAGTCCATTTAT-GA-GAGTAT-TGTA-GGTAAAAA-TGG-TAGGGGAAC
AATGTGTAC-TTCCCATTT-CTC-GGAA-CAA-CCC-AATTG-CAT-CGTCAAACTTAGA
AGCACCTA-CAAA--GCCA-TTGATTAGA-GCATTA-TAAAC-ATA-AGCATTT-GGCTT
-A-CA---G-CCACCTTTAATC
>Stachys_bullata             
------------------------------------------------------------
------------------------------------------------------------
------------------------------------------------------------
------------------------------------------------------------
------------------------------------------------------------
------------------------------------------------------------
--------------------------------------------C--AAAAGAG-AAG-A
AAAGAGAAAAATCAAAGCT-ATTAAAATAAACTACTTGGTTATTACCGT-ATTGGTATCT
GGAAGCTCTCTAACAGCGTCGTCAACATTTGCAGCAGTTTCTTTTACCTGAAAATGAACC
AACCGATA---TTGTTTCGTCCGAACTTAAATTTT---CATT-AACTATAGGAAATT-TT
CAGTGCATAA-A-----------------------------------TGGACTTAGA-TC
TAAAATGGT-ATGAAATAAAAC---------ATGTTTCAACCATCAGATGTCAACT-CAA
AT--GAAATGAAACCAGGCATCTTAGAC------AATTTAAAAAT-AATTATT-CA-ATA
AGGAT-----GAGGAGAAG-----CGAAAATAATAGA-GCAAAGATAATCACCAGTATTG
CAC-TTTCGTTCGCT-GTTGCCTC--AGGGATACAG-TTATG-AAGT-GGCTCTACAT-G
TTCACTTCC-AT-CTAGGATTGAGACCAGAGGACCTGTGGGCTGTACATTCTCAGCCTGT
ATTCCCAAAACCCCACAAAAGAGAGAGCATTGCATGGACAGCAATAAGAAAGGTATTATA
TTGCAAACTGGGAATCTCATTTTAGCA-TTTAATATTATCTCAATACGA--ATA------
---TGTCTTTTATTTACA-TAACTCATCAAGTC-AACCTCATAATTTCAGAATATCTAAG
TTTCGTCAAAGCTTTTGATGTATGCATCTTTGTCATTTGTTATATTGCTGCTGTACAG-T
GCCAAAAA-TCTCTGAA-GAACCTATTAAACAGAAATAAC-------TTGGTTGAC---A
TA--------AACA-----GAA---TTATGCTC--------------------TAAAAAT
ATGTAAAGAAACTAACTACCACGTATGTTA---TATCTCACTTCTTTCCATTCCTTGTAG
ATCACTAGCACTGGAGAAAAGATTGGATTGAA-TCACTTTAAACCAATACGGCCTCTGGG
ATGTGGAGATACTGGTAGGTATACTGA---------------------------------
---------------------------------------------------ATTTCATAA
CTGTGGTTGCATC--ATATTTAACATATTTCGATTGTT----------GATAGCTA----
--TTGAAATTTATAG--T-TGT----GCTCTGGAA-CTTATAATAATTGA---TCTTCTT
TCCATCTTACT----------------------TTCTGTTTCC-ATCCCCTTCT---GTT
GATTGTCTTTGTTGTTT--CAATAGTTTAAAATCATTTCAAC-----------TG-----
--------------TTTC-----------TT--GCAGTG-TTCATTTGGTGGAAC-TGAT
TGGTAGT-GGTGAAC-TATTTGCCATGAAAGCAATTGG----------------------
------------------------------------------------------------
------------------------------------------------------------
------------------------------------------------------------
------------------------------------------------------------
------------------------------------------------------------
------------------------------------------------------------
------------------------------------------------------------
------------------------------------------------------------
------------------------------------------------------------
------------------------------------------------------------
------------------------------------------------------------
------------------------------------------------------------
------------------------------------------------------------
--------------------------TCAAGAACAAAGACCCTTGAGAGTAATGTTATAC
GAGATAA-TAT-CTGGGCTGCA-CCCCTTTTCTTAATATGCGAGCCCATATAACAGAAGC
ACTCGG-TATATCACCCTCTCTGTAAAATCCTTCCATAAGGG-TATT-GTGGGTGACAAG
ATTTGGAGGACAGTTCCGG-AGATTCATGTCC-AAATAT-AGCGGCACAGCTTGTTGAGT
TTT-TCCCACAGAACACAGGCCA-TG-AATC-AAAATA-TTATGCATCTGCACATCAGGT
TTGAGA-CCATATCTAA-TTACTCG-GTTCCACAAATT-AAGAG-CCA-TATCTAC-TTT
ACGGCCCAAA-CAAA-GACCTTTTA-TCAA-CACACTGTAAGTGATAA-CATCTGGCTT-
C-AATCC-TTT-CTCCAGCATTT-CCTTCACTAGGTCATAGGTTT-CACCGAACCTTT-G
AGCCC-TGCATAGTCCATTTAT-AA-GAGTAC-TGTA-GGTAACAA-CGG-TAGGGGAAC
AATGTTCAC-TTCCCATTT-CAC-GAAA-CAC-GCT-AATTG-CAT-CCTCCAACTTAGA
AACACCTA-CAAA--ACCA-TTGATTAGA-GCATTA-TAAAC-ATG-AGCATTT-GG-TT
CA-CA---G-CCACCTTTAATC
>Stachys_sylvatica_1         
--GATTCACATCCCTCTTAGTCCTATACAT-TTTCTTCAGTCTTCCTACATGGTTATTCG
GCATACTGAGGTAACTAA-CTT----CCTTAT--CCAAGATATCTGTTTGTCATTAATT-
CTTTTTAGCCC-GATCA--------TAGTTGCTTT-AA-CAGTTT--ACATTTTTC----
--TGTAATT------------AACAATACAGA-GGAGAAATCGGAAAGTGGATTGCTTTG
GTA-GCTATCGTAATACGCCTTTTCTT-CCCCCAAC-TTTCCGA-AGTGTG---------
--ATGCC-ATTCTTCTTATTCA-C-CATATAAAATAC-A-CTTTTAACA-----------
------------------------------------------------------------
------------------------------------------------------------
------------------------------------------------------------
------------------------------------------------------------
------------------------------------------------------------
------------------------------------------------------------
------------------------------------------------------------
------------------------------------------------------------
------------------------------------------------------------
------------------------------------------------------------
------------------------------------------------------------
------------------------------------------------------------
------------------------------------------------------------
------------------------------------------------------------
------------------------------------------------------------
------------------------------------------------------------
------------------------------------------------------------
------------------------------------------------------------
------------------------------------------------------------
------------------------------------------------------------
------------------------------------------------------------
------------------------------------------------------------
------------------------------------------------------------
------------------------------------------------------------
------------------------------------------------------------
------------------------------------------------------------
------------------------------------------------------------
------------------------------------------------------------
------------------------------------------------------------
------------------------------------------------------------
------------------------------------------------------------
------------------------------------------------------------
------------------------------------------------------------
------------------------------------------------------------
------------------------------------------------------------
------------------------------------------------------------
------------------------------------------------------------
------------------------------------------------------------
------------------------------------------------------------
--------------------------GCAAGAACAAAGACCCTTGAGAGTAATGTTATAC
GAGATAA-TAT-CTGG-CTGCA-GCCCATTTCTTAATATGCGAGCCCAGATAACAGAAGC
ACTCGG-TATATCACCCTCTCTGTAAAATCCTTCCATGAGGG-TATT-GTGGGTGACAAG
ATTTGGAGGACAGTTCCGG-AGATTCATGTCC-AAATAT-AGCGGCACAGCTTGTTGAGT
TTT-TCCCACAGAACACAGGCCA-TG-AATC-AAAATA-TTATGCATCTGCACATCAGGT
TTGAGA-CCATAGCTAA-TTACTCG-GTTCCACAAATT-AAGAG-CCA-TATCTAC-TTT
ACGGCCCAAA-CAAA-GACCTTTTA-TCAA-CACACTGTAAGTGATAA-CATCTGGCTT-
C-AATCC-TTT-CTCCAGCATTT-CCTTCACAAGGTCATAGGCTT-CACCGAACCTTT-G
AGCCC-TGCATAGTCCATTTAT-AA-GAGTAC-TGTA-GGTAACAA-CGG-TAGGGGAAC
AATGTTCAC-TTCCCATTT-CAC-GAAA-CAC-GCT-AATTG-CAT-CCTCCAACCTAGA
AGCACCTA-CAAA--ACCA-TTGATTAGA-GCATTA-TAAAC-ATG-AGCATTT-GGCTT
-A-CA---G-CCACCTTTAATC
>Stenogyne_kamehamehae_1     
------------------------------------------------------------
------------------------------------------------------------
------------------------------------------------------------
------------------------------------------------------------
------------------------------------------------------------
------------------------------------------------------------
----------------------------------------------AAAAAGAG-AAG-A
AAAGAGAAAAATCAAAGCT-ATTAAAATAAACTACTTGGTTATTACCGT-ATTGGCGTCT
GGAAGCTCTCTAACAGCGTCGTCAACGTTTGCAGCAGTTTCTTTTACCTGAAAATGAACC
AACCGATA---TTGTTTCATCCAAACTTAAATTTT---CATTTAACTGTAGCAAATT-TT
CAGTGTATAA-A-----------------------------------TGGACTTAGA-TC
TAAAATTGT-ATGAAATAAAAC---------ATGTTTCAACCATCAGATGTCAAAT-CAA
AT--GAAATGAAACCAGGCATCGTAGAC------AATTTAAAAAT-TATTATT-CA-ATA
AGGAT-----GAGGAGAAG-----CGAAAATAATAGA-GCAAAGATAATCACCAGTATTG
CAC-TTTCGTTTGCT-GTTGCCTC--AGGGATACAG-TTATG-AAGT-GGCTCTACAT-G
TTCACTTCC-AT-CTAGGATTGAGACCAGAAGACCTGTGGGCTGTACATTCTCAGCATGT
ATTCCCAAAACCCCACAAAAGAGAGAGCATTGCATGGACAGCAATAAGAAAGGTATTATA
TTGCAAACTGGGAATCTCATTTTAGCA-TTTGATATTATCTCAATACGAATATA------
---TGTCTTTTATTAACA-TAACTCATCAAGTC-AACCTCATAATATCAGAGAATCTAAG
TTTCGTCAAAGCTTTTGATGTATACATCTTTGTCATTTGTTATATTGCTGCTGTACAG-T
GCCAAAAA-TCTCTGAA-GAAGCTAT-AAATAGAAATAAC-------TTGGTTGAC---A
TA--------AACA-----GAA---TTATGCTC--------------------TAAAAAT
ATGTAAAGAAACTAACTACCATGTATGTTA---TATCTCACTTCTTTCCATTCCGTGTAG
ATCACTAGCACTGGAGAAAAGATTGGATTGAA-TCACTTTAAACCAATACGGCCTCTGGG
ATGTGGAGATACTGGCAGGTATACTGA---------------------------------
---------------------------------------------------ATTTCATAA
CTGTGGTTGCATC--ATATTTAACATATTTCGATTGTT----------GATAGCTA----
--TTGAAATTTATAG--T-TGT----GCTCTGGAA-CTTATAATAATTGA---TCTTCTT
TCCATCTTACT----------------------TTCTGTTTCC-ATCCCCTTCT---GTT
GATTGTCTTTGTTGTTT--CAATAGTTTAAAATCATTTCAAC-----------TG-----
--------------TTTC-----------TT--GCAGTG-TTCATTTGGTGGAAC-TGAT
TGGTAGT-GGTGAAC-TATTTGCCATGAAAGCAATTGG----------------------
------------------------------------------------------------
------------------------------------------------------------
------------------------------------------------------------
------------------------------------------------------------
------------------------------------------------------------
------------------------------------------------------------
------------------------------------------------------------
------------------------------------------------------------
------------------------------------------------------------
------------------------------------------------------------
------------------------------------------------------------
------------------------------------------------------------
------------------------------------------------------------
--------------------------GCAAGAACAAAGACCCTTGAGAGTAATGTTATAC
GAGATAA-TAT-CTGG-CTGCA-GCCCATTTCTTAATATGCGAGCCCAGATAACAGAAGC
ACTCGG-TATATCACCCTCTCTGTAAAATCCTTCCATAAGGG-TATT-GTGGGTGACAAG
ATTTGGAGGACAGTTCCGG-AGATTCATGTCC-AAATAT-AGCGGCACAGCTTGTTGAGT
TTT-TCCCACAGAACACAGGCCA-TG-AATC-AAAATA-TTATGCATCTGCACATCAGGT
TTGAGA-CCATAGCTAA-TTACTCG-GTTCCACAAATT-AAGAG-CCA-TATCTAC-TTT
ACGGCCCAAA-CAAA-GACCTTTTA-TCAA-CACACTGTAAGTGATAA-CATCTGGCTT-
C-AATCC-TTT-CTCAAGCATTT-CCTTCACAAGGTCATAGGCTT-CACCGAACCTTT-G
AGCCC-TGCATAGTCCATTTAC-AA-GAGTAC-TGTA-GGTAACAA-CGG-TAGGGGAAC
AATGTTCAC-TTCCCATTT-CAC-GAAA-CAC-GCT-AATTG-CAT-CCTCCAACTTAGA
AGCACCTA-CAAA--ACCA-TTGATTAGA-GCATTA-TAAAC-ATG-AGCATTT-GGCTT
-A-CA---G-CCACCTTTAATC
>Stenogyne_kamehamehae_2     
------------------------------------------------------------
------------------------------------------------------------
------------------------------------------------------------
------------------------------------------------------------
------------------------------------------------------------
------------------------------------------------------------
----------------------------------------------AAAAAGAG-AAG-A
AAAGAGAAAAATCAAAGCT-ATTAAAATAAACTACTTGGTTATTACCGT-ATTGGCATCT
GGAAGCTCTCTAACAGCGTCGTCAACATTTGCAGCAGTTTCTTTTACCTGAAAATGAACC
AACCGATA---TTGTTTCGTCCAAACTTAAATTTT---CATT-AACTATAGGAAATT-TT
CAGTGCATAA-A-----------------------------------TGGACTTAGA-TC
TAAAATGGT-ATGAAATAAAAC---------ATGTTTCAACCATCAGATGTCAACT-CAA
AT--GAAATGAAACCAGGCATCTTAGAC------AATTTAAAAAT-AATTATT-CA-ATA
AGGAT-----GAGGAGAAG-----CGAAAATAATAGA-GCAAAGATAATCACCAGTATTG
CAC-TTTCGTTCGCT-GTTGCCTC--AGGGATACAG-TTATG-AAGT-GGCTCTACAT-G
TTCACTTCC-AT-CTAA------------A-GACCTGTGGGCTGTACATTCTCAGCCTGT
ATTCCCAAAACCCCACAAAAGAGGGAGCATTGCATGGACAGCAATAAGAAAGGTATTATA
TTGCAAACTGGGAATCTCATTTTAGCA-TTTAATATTATCTCAATACGA--ATA------
---TGTCTTTTATTTACA-TAACTCATCAAGTC-AACCTCATAATTTCAGAATATCTAAG
TTTCGTCAAAGCTTTTGATGTATGCATCTTTGTCATTTGTTATATTGCTGCTGTACAG-T
GCCAAAAA-TCTCTGAA-GAACCTATTAAACATAAATAAC-------TTGGTTGAC---A
TA--------AACA-----GAA---TTATGCTC--------------------TAAAAAT
ATGTAAAGAAACTAACTACCACGTATGTTA---TATCTCACTTCTTTCCATTCCTTGTAG
ATCACTAGCACTGGAGAAAAGATTGGATTGAA-TCACTTTAAACCAATACGGCCTCTGGG
ATGTGGAGATACTGGCAGGTATACTGA---------------------------------
---------------------------------------------------ATTTCATAA
CTGTGGTTGCATC--ATATTTAACATATTTCGATTGTT----------GATAGCTA----
--TTGAAATTTATAG--T-TGG----GCTCTGGAA-CTTATAATAATTGA---TCTTCTT
TCCATCTTACT----------------------TTCTGTTTCC-ATCCCCTTCT---GTT
GATTGTCTTTGTTGTTT--CAATAGTTTAAAATCATT-CAACC-TAACCAAAATGAT---
-------------ATTTC--AACT-GTTTTTTTGCAGTG-TTCATTTGGTGGAAC-TGAT
TGGTAGT-GGTGAAC-TATTTGCCATGAAAGCAATTGG----------------------
------------------------------------------------------------
------------------------------------------------------------
------------------------------------------------------------
------------------------------------------------------------
------------------------------------------------------------
------------------------------------------------------------
------------------------------------------------------------
------------------------------------------------------------
------------------------------------------------------------
------------------------------------------------------------
------------------------------------------------------------
------------------------------------------------------------
------------------------------------------------------------
--------------------------GCAAGAACAAAGACCCTTGAGAGTAATGTTATAC
GAGATAA-TAT-CTGG-CTGCA-GCCCATTTCTTAATATGCGAGCCCAGATAACAGAAGC
ACTCGG-TATATCACCCTCTCTGTAAAATCCTTCCATAAGGG-TATT-GTGGGTGACAAG
ATTTGGAGGACAGTTCCGG-AGATTCATGTCC-AAATAT-AGCGGCACAGCTTGTTGAGT
TTT-TCCCACAGAACACAGGCCA-TG-AATC-AAAATA-TTATGCATCTGCACATCAGGT
TTGAGA-CCATAGCTAA-TTACTCG-GTTCCACAAATT-AAGAG-CCA-TATCTAC-TTT
ACGGCCCAAA-CAAA-GACCTTTTA-TCAA-CACACTGTAAGTGATAA-CATCTGGCTT-
C-AATCC-TTT-CTCCAGCATTT-CCTTCACAAGGTCATAGGCTT-CACCGAACCTTT-G
AGCCC-TGCATAGTCCATTTATAAA-GAGTAC-TGTA-GGTAACAA-CGG-TAGGGGAAC
AATGTTCAC-TTCCCATTT-CAC-GAAA-CAC-GCT-AATTG-CAT-CCTCCAACCTAGA
AGCACCTA-CAAA--ACCA-TTGATTAGA-GCATTA-TAAAC-ATG-AGCATTT-GGCTT
-A-CA---G-CCACCTTTAATC
>Synandra_hispidula_1        
---ATTCACATCCCTCTTAGTCCCATACAT-TTTCTTCAGTCTTCCTTCATGGTTATTCA
TCATACTCAGGTAACTTA-CTA----CCTTCT--CCAGGGTCCA----------TATAT-
CTTTTTCATCC-CATC---------TAATTGCTCT-AA-CAATTT--ATATTTTTC----
--TGTTATC------------AACAACACAGC-GGTGATGTTGGAAAGTGGATTGCTTTT
ATA-GCTGTTGTAATACGCCTTTTCTT-CCCCCAATATTTCCGA-GGTGCG---------
--ACTCC-ATTCGACATATAA--T-GTTGTACCAT---AGCGTC-AGTTTTTGGAGTTAA
A-TAAA-TCATGAAT------TTATACTTT-A----------CCC-AAAAAGAG-AAGTT
AGAAAAAAAAAACAAA-TTTACTAA--TAAAGTACTTGGTTATTACCGT-ATTGGCATCT
GGAAGTTCTCGCACAGCGTCGTCAACGTTTGCAGCAGTTTCTTTTACCTGAAAAGGAACC
AATCAAAG---TCGTTACATCCAA---TAAATTAT---CA----ACTTTATCAATCTATT
CGGTGCATTG-ATTTATGATTTTCTATCATCACTTAAACAGT--AAATGGATTTAGA-TC
TCAATGATGCCTGACAAAAAAT---------ATATTTCAACCATCAGTT--------CAA
AT-TGAAATGAAATCAGGTATCATAGACACTTTAAATTTTAAAAT-AATAATT-CA-TTA
TGACT-GTA-GAAAAA--------CAAATTTTATAGA-G-GGAAATGATTACCAGTACTG
CAC-TTTCCTTCGCT-GTTGCCTC--AGGAATACAG-TTATG-AAGT-GGCTCTACAT-G
TTCACTTCC-AT-CTAAGATTGAGACCAGAGGACCTGTGGGCTGTACATGCTCAACCTGT
ATTCCCGAAGCCCCACAAAAGAGAGAGTGTTGCATGGGAAGCAATAAGAAAGGTATT---
------------------A-TAAAGCA-GTTAATA-------------------------
------------------------------------------------------------
------------------------------------------------------------
------------------------------------------------------------
---------------------------------------------------------AAT
ATCCGAAGAAAGTAATTACCAC--A---------------TTTTTTTAT-TTGCTTGTAG
ATCACTAGCACTGGGGAAAAGATTGGATTGAA-TCACTTCAAGCCGATACGTCCCCTGGG
ATGTGGAGATACTGGCAGGTAT-ATAC---------------------------------
------------------------------------------------------------
------------------------------------------------------------
-------------------------------TGA---TT-TAA-A--------TCT-CTG
TTCGTCTTAC-----------------------ATCTGT--------------------T
GATTGTCTTGGTCGTTT--CAACAGT----------------------------------
--------------------------------------G-TTCATTTGGTGGAAC-TGAT
TGGTAGC-GGCGAAC-TCTTTGCCATGAAAGCAATTGGCA-----GATTGATGGAAGTGA
TCATGTGGAACCTCTGAGGAATCGTCTCTCAGAGAGGACGGAGCAACAGAGTGCTAAGTT
GGTACTACT-TTTTGTCATT-GTCATCTTTGTTTTATTTCC-------------------
------------------------------------------------------------
------------------------------ATA-G-CATTAGTGCCTC-GAAAAG-----
--AATTTATGAAGATAG----AGGAAGCAA-TAGGACACTAAATCTTTCGTCTC--CT--
----------TTTTTTTCCTCGTCTTTTTTCCTCTCG-TATCACACAAATTCACCATTAA
CATCATTAACGACACATTTATTCA-CTAGGTCAAAGC-TAC-GGCAGAAAATGTTGATGA
AG-CT-GTCAGAGAACTTCCTGATGCCAACTC-GGTAAGGTATT-C----CTATTTATCC
T-CGAAATCTGTGTACGAAATTGACA-TAGAAGTTTCCACG---ATTCTTTGATGGAAAT
TGAATTTCTTACA-GTTTTTTTATTAGTAT--TATGTAT-GGAGAAGTAAATTGCC--AA
AAAATCCATATAAA-TTTAACTCTAGGTGATTTTCGAGCTA--GT-------TTCAACAG
ATTAAGAACCTAGTG----AT-TTGTGATCCTC---------TTTGAATATCC-TGAAAA
-TTTTGAAGTCCTAG---T---G-------TTTTTCTG-ACGAAAATAT---GTCA-CTT
TCAGAGACCAGAGGA-CCTG-TGGGCGCAAGAACAAAGACCCTTGAGAGTAATATTATAC
GAAATAA-TAT-CCGG-CTGCA-GCTCATTTCTTAATATACGAGCCCAGATCACTAAAGC
ACTCTT-TAAATCACCCTCTTTGTAAAACCCTTCCATCAGGG-TGTT-GTGGGTGACAAG
ATTCGGAAGACAGTTCCAT-AATCTCATGTCC-AAATAT-AGCAACACAGCATGTTGAGT
TTT-TCCAACAGAACACAGGCCA-TG-AATC-AATATA-TTGTGCATCTGCACATCAGGT
TTGAAA-CCTTTGACAA-TTACTTG-GTTCCACAAGTT-AAGAG-CCA-TGCCTAC-TTT
ACGACCCAAA-CAAA-GACCTTTTA-TCAA-CACACTGTAAGTTATAA-CATCCGGCTT-
C-AATCC-TTT-CTCCAGCATTT-CCTTCACAAAATTATATGCTT-CGCCAAACCTTT-C
AGCCC-TGCATAGTCCATTTAT-AA-GAGTAA-TATA-GGTAACAA-GAG-TAGGTGAAC
AATTTTCAC-TTCCCATTT-CAT-AAAA-AAT-TCT-AATTG-CAT-CCTCCAACTTAGA
AGCACCTA-CAAA--GCCA-TTGATTAGA-GCATTA-TAAAC-ATG-AGCATTT-GGCTT
-A-CAACAG-CCACCTTTAATC
>Synandra_hispidula_2        
---ATT-ACATCCCTCTTAGTCCCATACAT-TTTCTTCAGTCTTCCTTCATGGTTATTCA
TCATACTCAGGTAACTTA-CTA----CCTTCT--CCAAGGTCCA----------TATAT-
CTTTTTCATCC--ATC---------TAATTGCTCT-AA-CAATTT--ATATTTTTC----
--TGTTATC------------AACAACACAGC-GGTGATGTTGGAAAGTGGATTGCTTTT
ATA-GCTGTTGTAATACGCCTTTTCTT-CCCCCAATATTTCCGA-GGTGCG---------
--ACTCC-ATTCGACATATAA--T-GTTGTACCAT---AGCATC-AGTTTTTTGAGTTAA
A-TAAA-ACAAGAAT------TTATACTTT-A----------CCCAAAAAAGAGGAAGTT
AGAAAAAAAAAACAAA-TTTACTAA--TAAAGTACTTGGTTATTACCGTAATTGGCATCT
GAAAGTTTTCGTACAGCGTCGTCAACGTTAGCGGCAGTTTCTTTTACCTGAAAAGGAACC
AATCAAAA---TCGTTACATCCAA---TAAATAAT---CA----ACTTTATCAATTTATT
CGGTGCATTA-ATTTATGATTTTCT-TCATCACTTAAACAGT--AAATGAATTTAGA-TC
TCAATGATGCCTGACAAAAAAT---------ATATTTCAACCATCAGTT--------CAA
AT-TGAAATGAAATCAGGTATCATAGACACTTTAAATTTTAAAAT-AATAATT-CA-TTA
TGACT-GTA-GAAAAA--------CAAATTTTATAGA-G-GGAAATGATTACCAGTACTG
CAC-TTTCCTTCGCT-GTTGCCTC--AGGAATACAG-TTATG-AAGT-GGCTCTACAT-G
TTCACTTCCCAT-CTAAGATTGAGACCAGAAGACCTGTGGGCTGTACATGCTCAACCTGT
ATTCCCGAAGCCCCACAAAAGAGAGAGTGTTGCATGGGAAGCAATAAGAAAGGTATT---
------------------A-TAAAGCA-GTTAATA-------------------------
------------------------------------------------------------
------------------------------------------------------------
------------------------------------------------------------
---------------------------------------------------------AAT
ATCCGAAGAAAGTAATTACCAC--A---------------TTTTTTTAT-TTGCTTGTAG
ATCACTAGCACTGGGGAAAAGATTGGATTGAA-TCACTTCAAGCCGATACGTCCCCTGGG
ATGTGGAGATACTGGCAGGTAT-ATAC---------------------------------
------------------------------------------------------------
------------------------------------------------------------
-------------------------------TGA---TT-TAA-A--------TCT-CTG
TTCGTCTTAC-----------------------ATCTGT--------------------T
GATTGTCTTGGTCGTTT--CAACAGT----------------------------------
--------------------------------------G-TCCATTTGGTGGAAC-TGAT
TGGTAGC-GGCGAAC-TCTTTGCCATGAAAGCAATTGGAATTCGTGATTGATGGAAGTGA
TCATGTGGAACCTCTGAGGAATCGTCTCTCAGAGAGGACGGAGCAACAGAGTGCTAAGTT
GGTACTACT-TTTTGTCATT-GTCATCTTTGTTTTATTTCC-------------------
------------------------------------------------------------
------------------------------ATA-G-CATTAGTGCCTC-GAAAAG-----
--AATTTATGAAGATAG----AGGAAGCAA-TAGGACACTAAATCTTTCGTCTC--CT--
----------TTTTTTTCCTCGTCTTTTTTCCTCTCG-TATCACACAAATTCACCATTAA
CATCATTAACGACACATTTATTCA-CTAGGTCAAAGC-TAC-GGCAGAAAATGTTGATGA
AG-CT-GTCAGAGAACTTCCTGATGCCAACTC-GGTAAGGTATT-C----CTATTTATCC
T-CGAAATCTGTGTACGAAATTGACA-TAGAAGTTTCCACG---ATTCTTTGATGGAAAT
TGAATTTCTTACA-GTTTTTTTATTAGTAT--TATGTAT-GGAGAAGTAAATTGCC-AAA
AAAATCCATATAAA-TTTAACTCTAGGTGATTTTCGAGCTA--GT-------TTCAACAG
ATTAAGAACCTAGTG----ATTTTGTGATCCTC---------TTTGAATATCC-TGAAAA
-TTTTGAAGTCCTAG---T---G-------TTTTTCTG-ACGAAAATAT---GTCA-CTT
TCAGAGACCAGAAGA-CCTG-TGGGCGCAAGAACAAAGACCCTTGAGAGTAATATTATAC
GAAATAA-TAT-CCGG-CTGCA-GCTCATTTCTTAATATACGAGCCCAGATCACTAAAGC
ACTCTT-TAAATCACCCTCTTTGTAAAACCCTTCCATCAGGG-TGTT-GTGGGTGACAAG
ATTCGGAAGACAGTTCCAT-AATCTCATGTCC-AAATAT-AGCAACACAGCATGTTGAGT
TTT-TCCAACAGAACACAGGCCA-TG-AATC-AATATA-TTGTGCATCTGCACATCAGGT
TTGAAA-CCTTTGACAA-TTACTTG-GTTCCACAAGTT-AAGAG-CCA-TGCCTAC-TTT
ACGACCCAAA-CAAA-GACCTTTTA-TCGA-CACACTGTAAGTTATAA-CATCTGGCTT-
C-AATCC-TTT-CTCCAGCATTT-CCTTCACAAAATTATATGCTT-CGCCAAACCTTT-C
AGCCC-TGCATAGTCCATTTAT-AA-GAGTAA-TATA-GGTAACAA-GAG-TAGGTGAAC
AATTTTCAC-TTCCCATTT-CAT-AAAA-AAT-TCT-AATTG-CAT-CCTCCAACTTAGA
AGCACCTA-CAAA--GCCA-TTGATTAGA-GCATTA-TAAAC-ATG-AGCATTT-GGCTT
-A-CAACAG-CCACCTTTAATC
>Warnockia_scutellarioides_1 
GTGATTCACATCCCTCTTAGTCCCATACAT-CTTCTTCAGTCTTCCTTCATGGTTATTCC
ACATACTCAGGTAACAAAACTA----CCTTCT--CCAAGATCT-----------CATTT-
CTTTTTGACTC-AATCA--------TAATTGCTTT-AA-CAATTT--ATATTGTTC----
--TATAATC------------AACATTACAGG-GGTGATGTTGGAAAATGGATTGCTTTG
ATA-GCTGTTGTAATACGCCTTTTCTT-CCCCCAACATTTCCGA-GGTGCG---------
--GTTCC-ATTCTTCTTTTTCA-G-CATATAACATTGTAGCATC-AGTTTTTGGAGTTAA
A-TAAA-TCATGAAT-----ATTTTACTTT-ATGTCAAAGATCCC-AAAATGAG-AAGG-
AACATAAAAAGTC-AAGTTTATTAA--TAAAGTACTTGGTTATTACCGT-ATTGGCATCT
GGAAGCTCTCTCACAGCGTCATCAACGTTTGCAGCAGTTTCTTTTACCTGAAAAGAAACC
AATCAATG---TTGTTTCATCCAA----AAAATAT---CA----ACTTTACCAATCTATT
CAGTGTATCA-ATTTATGATTTTCCACTATAACTTAAACAAT--AATTGG-ACTAGA-TC
TCAATAATGGGTG-C-TAAAAA---------TTATTTCAACCATCAGTT--------CGA
ATAT-AAATAAAATCATGCATCACAGAC------AACTT-AAAAT-AATAATC-CA-TTA
TGATT-GC--GAAAAA--------CCAATATATCAGA-G-AAAGATGATTACCAGTATTG
CAC-TTTCATTCGCT-GTTGCCTC--GGGGATACAA-TTATG-AAGT-GGCTCTACAT-G
TTCACTTCC-AT-CTAAGATTGAGACCAGAGGACCTGTGGGCTGTACATGCTCAACCCGT
ATTTCTGAAGCCCCACAAAAGAGAAAGTGTTGCATGGGAAGCAATAAGAAAGGTATT---
---------GGGAATCTCA-TATGGCA-GTTAAT-TT-----------------------
------------------------------------------------------------
------------------------------------------------------------
------------------------------------------------------------
---------------------------------------------------------TTT
TTTTGAAGAAAATAACGACCAC--A--------------TATATTTTAC-TTGCTGATAG
ATCACTAGCACTGGAGAAAAGATTGGATTGAA-TCACTACAAGCCGATTCGTCCCTTGGG
ATGTGGCGATACTGGCAGGTAT-ATAC---------------------------------
------------------------------------------------------------
------------------------------------------------------------
-------------------------------GGA---TA-TAA-A--------TAT-CTG
TTCGTCTTAC-----------------------TTCTGT--------------------T
GATCGTTTTTGTCGTTT--CAACAGT----------------------------------
--------------------------------------G-TTCATTTGGTGGAAC-TCAT
TGGTAGT-GGCGAAC-TGTTTGCCATGAAAGCAATTGGAATTCGTGATTGATGGAAGTGA
TAATGTGGAACCACTGAGGAATCGTCTCTCGGAGAGGACAGAACAAAAGAGTGCGAAGTT
GGTACTATTTTTTTGTGATTT-CCTTCTTTCTTTTGTTTTCATA-TATATC--GGA-G--
------------TAGTGCCTCAAAAA-TAAAATT-ACAAAAAACAAAAAAA--G-TT-GT
CTTG-ATGTTT-AAGT----------CTCCATATGAGAACA-TCAATTTGAA-GGCTTGT
CTGATCTGATGTGTT-GAGATAGGAAACAATTAGGATATTTT--CTTTCTTCTTTTC---
----------TTTTCATTCTCGTGTTTTT-CCTCTGG-TAT-------------------
---------CGACACATTTATTCA-CCAGGTCAAAGC-TAC-GGCAGAAAATGTTGATGA
AG-CT-GTCAGAGAACTCCCTGATGCCAACTC-GGTAAGGTATT-CCTTTCTA--TATCC
T-CGAAATCCGTGTACAAAATTGAAA-TAGAAGTTTTTATGCACATTATGCGATGGAAAG
TGAATTTCTTACATTTTTT-C---TATTAG--TATACAT-GGAGAAGTAAATTGC----A
AAGATCTGTGTAAA-TTCAATTGTAGGTGATTTTCGAGATAT-GCCAGAGAGATTCATAG
ATTAAGGACCTAGTGATGTATGTTATGATCCTCTAATATA-GTCTGGATATCC-TGAAAA
-TTTTGAAGTCTTAGATATTCGGAA-TCA-TTTTTCTG-ACGGAAATAT-ACGTCA-CTT
TCAGAGACCAGAAGA-CCTG-TGGGCGCAAGAACATAGCCCCTTGAGAGTAATGTTATAC
GAAATAA-TGT-CTGG-TTGTA-GCTTGTTTCTTAATATACGAGCCCAGATTGCTGAAGC
ACTCTT-TAAGTCACCCTCTTTGTAAAACCCTTCCATAAGGG-TATT-GTGCGTGACAAG
ATTCGGAGCACAGTTCCGC-AATTTAATGTCC-AAATAT-AGCAACACGGCATGCTGAGT
TTT-GCCAACAGAACACAGGCCA-TG-AATC-AATATA-TTGTGCATCTGCACATCAGGT
TTGAAA-CCTTTGTTAA-TTACTTG-GTTCCACAAGTT-AAGAG-CCA-TATCTAC-TTT
ACGACCCAAA-CAAA-GACCTTTTA-TCAA-CACACTGTAAGTTACAA-CATCAGGCTC-
C-AATCC-TTT-CTCCAGCATTT-CCTTCACAAAATTATATGCTT-CACCAAACCTTT-G
AGCCC-TGCATAGTCCATTTAT-AA-GAGTAA-TATA-GGTGACAA-GGG-TAGGCGAAC
AATTTTCAC-TTCCCATCT-CAT-AAAA-AAT-TCT-AATTG-CGT-CCTCAAACTTATA
AACACCTA-TAAA--GCCA-TTGATTAGA-GCATTA-TAAAC-ATG-GGCATTT-GGCTT
-A-CA---G-CTCCCTTTAATC
>Warnockia_scutellarioides_2 
GTGATTCACATCCCTCTTAGTCCCATACAT-CTTCTTCAGTCTTCCTTCATGGTTATTCC
ACATACTCAGGTAACAAAACTA----CCTTCT--CCAAGATCT-----------CATTT-
CTTTTTGACTC-AATCA--------TAATTGCTTT-AA-CAATTT--ATATTGTTC----
--TATAATC------------AACATTACAGG-GGTGATGTTGGAAAATGGATTGCTTTG
ATA-GCTGTTGTAATACGCCTTTTCTT-CCCCCAACATTTCCGA-GGTGCG---------
--GTTCC-ATTCTTCTTTTTCA-G-CATATAACATTGTAGCATC-AGTTTTTGGAGTTAA
A-TAAA-TCATGAAT-----ATTTTACTTT-ATGTCAAAGATCCC-AAAATGAG-AAGG-
AACATAAAAAGTC-AAGTTTATTAA--TAAAGTACTTGGTTATTACCGT-ATTGGCATCT
GGAAGCTCTCTCACAGCGTCATCAGCGTTTGCAGCAGTTTCTTTTACCTGAAAAGAAACC
AATCAATG---TTGTTTCATCCAA----AAAATAT---CA----ACTTTACCAATCTATT
CAGTGTATCA-ATTTATGATTTTCCACTATAACTTAAACAAT--AATTGG-ACTAGA-TC
TCAATAATGGGTG-C-TAAAAA---------TTATTTCAACCATCAGTT--------CGA
ATAT-AAATAAAATCATGCATCACAGAC------AACTT-AAAAT-AATAATC-CA-TTA
TGATT-GC--GAAAAA--------CCAATATATTAGA-G-AAAGATGATTACCAGTATTG
CAC-TTTCATTCGCT-GTTGCCTC--GGGGATACAA-TTATG-AAGT-GGCTCTACAT-G
TTCACTTCC-AT-CTAAGATTGAGACCAGAGGACCTGTGGGCTGTACATGCTTAACCCGT
ATTTCCGAAGCCCCACAAAAGAGAAAGTGTTGCATGGGAAGCAATAAGAAAGGTATT---
---------GGGAATCTCA-TATGGCA-GTTAA--TT-----------------------
------------------------------------------------------------
------------------------------------------------------------
------------------------------------------------------------
---------------------------------------------------------TTT
TTTTGAAGAAAATAACGACCAC--A--------------TATATTTTAC-TTGCTGATAG
ATCACTAGCACTGGAGAAAAGATTGGATTGAA-TCACTTCAAGCCGATTCGTCCCTTGGG
ATGTGGCGATACTGGCAGGTAT-ATAC---------------------------------
------------------------------------------------------------
------------------------------------------------------------
-------------------------------GGA---TA-TAA-A--------TAT-CTG
TTCGTCTTAC-----------------------TTCTGT--------------------T
GATCGTTTTTGTCGTTT--CAACAGT----------------------------------
--------------------------------------G-TTCATTTGGTGGAAC-TCAT
TGGTAGT-GGCGAAC-TGTTTGCCATGAAAGCAATTGGAATTCGTGATT-ATGGAAGTGA
TCATGTGGAACCACTGAGGAATCGTCTCTCGGAGAGGACAGAACAAAAGAGTGCGAAGTT
GGTACTATTTTTTTGTGATTT-CCTTCTTTCTTTTGTTTTCATA-TATATC--GGA-G--
------------TAGTGCCTCAAAAA-TAAAATT-ACAAAAAACAAAAAAA--G-TT-GT
CTTG-ATGTTT-AAGT----------CTCCATATGAGAACA-TCAATTTGAA-GGCTTGT
CTGATCTGATGTGTT-GAGATAGGAAACAATTAGGATATTTT--CTTTCTTCTTTTC---
----------TTTTCATTCTCGTGTTTTT-CCTCTGG-TAT-------------------
---------CGACACATTTATTCA-CCAGGTCAAAGC-TAC-GGCAGAAAATGTTGATGA
AG-CT-GTCAGAGAACTCCCTGATGCCAACTC-GGTAAGGTATT-CCTTTCTA--TATCC
T-CGAAATCCGTGTACAGAATTGAAA-TAGAAGTTTTTATGCACATTATGCGATGGAAAG
TGAATTTCTTACATTTTTT-C---TATTAG--TATACAT-GGAGAAGTAAATTGC----A
AAGATCTGTGTAAA-TTCAATTGTAGGTGGTTTTCGAGATAT-GCCAGAGAGATTCATAG
ATTAAGGACCTAGTGATGTATGTTATGATCCTCTAATATA-GTCTGGATATCC-TGAAAA
-TTTTGAAGTCTTAGATATTCGGAA-TCA-TTTTTCTG-ACGGAAATAT-ACGTCA-CTT
TCAGAGACCAGAAGA-CCTG-TGGGCGCAAGAACATAGCCCCTTGAGAGTAATGTTATAC
GAAATAA-TGT-CTGG-TTGTA-GCTTGTTTCTTAATATACGAGCCCAGATTGCTGAAGC
ACTCTT-TAAGTCACCCTCTTTGTAAAACCCTTCCATAAGGG-TATT-GTGCGTGACAAG
ATTCGGAGCACAGTTCCGC-AATTTAATGTCC-AAATAT-AGCAACACGGCATGCTGAGT
TTT-GCCAACAGAACACAGGCCA-TG-AATC-AATATA-TTGTGCATCTGCACATCAGGT
TTGAAA-CCTTTGTTAA-TTACTTG-GTTCCACAAGTT-AAGAG-CCA-TATCTAC-TTT
ACGACCCAAA-CAAA-GACCTTTTA-TCAA-CACACTGTAAGTTACAA-CATCAGGCTC-
C-AATCC-TTT-CTCCAGCATTT-CCTTCACAAAATTATATGCTT-CACCAAACCTTT-G
AGCCC-TGCATAGTCCATTTAT-AG-GAGTAA-TATA-GGTGACAA-GGG-TAGGCGAAC
AATTTTCAC-TTCCCATCT-CAT-AAAA-AAT-TCT-AATTG-CGT-CCTCAAACTTATA
AACACCTA-TAAA--GCCA-TTGATTAGA-GCATTA-TAAAC-ATG-GGCATTT-GGCTT
-A-CA---G-CTCCCTTTAATC
